# Supplementary material for: Minos: variant adjudication and joint genotyping of cohorts of bacterial genomes
Source: Genome Biol. 2022 Jul 5;23:147. doi: 10.1186/s13059-022-02714-x (PMC9254434; doi:10.1186/s13059-022-02714-x)
Supplement: Supplementary file 2 — Additional file 2 Supplementary Table S1. Raw results generated using calls from Cortex and SAMtools. [file 13059_2022_2714_MOESM2_ESM.xlsx]

## Sheet: Sheet1
Dataset	Reference	Sample	Tool	Filtered	Precision	Recall	Peak_ram	Wall_clock_time
K_pneumoniae	GCF_000784945.1	SAMEA3357010	BayesTyper	TRUE	0.99983	0.91602	4291424	1245.9
K_pneumoniae	GCF_000784945.1	SAMEA3357010	BayesTyper	FALSE	0.99983	0.91602	4291424	1245.9
K_pneumoniae	GCF_000784945.1	SAMEA3357010	Cortex	TRUE	0.99994	0.89734
K_pneumoniae	GCF_000784945.1	SAMEA3357010	Cortex	FALSE	0.99992	0.89832
K_pneumoniae	GCF_000784945.1	SAMEA3357010	GraphTyper	TRUE	0.99989	0.92052	126460	246.76
K_pneumoniae	GCF_000784945.1	SAMEA3357010	GraphTyper	FALSE	0.9998	0.92973	126460	246.76
K_pneumoniae	GCF_000784945.1	SAMEA3357010	GraphTyper_sv	TRUE	0.99866	0.7543	255860	161.56
K_pneumoniae	GCF_000784945.1	SAMEA3357010	GraphTyper_sv	FALSE	0.99868	0.75879	255860	161.56
K_pneumoniae	GCF_000784945.1	SAMEA3357010	Minos	TRUE	0.99992	0.92005	2995616	654.14
K_pneumoniae	GCF_000784945.1	SAMEA3357010	Minos	FALSE	0.99936	0.93342	2995616	654.14
K_pneumoniae	GCF_000784945.1	SAMEA3357010	SAMtools	FALSE	0.99461	0.8383
K_pneumoniae	GCF_000784945.1	SAMEA3357043	BayesTyper	TRUE	0.99966	0.91257	4957496	1327.07
K_pneumoniae	GCF_000784945.1	SAMEA3357043	BayesTyper	FALSE	0.99966	0.91257	4957496	1327.07
K_pneumoniae	GCF_000784945.1	SAMEA3357043	Cortex	TRUE	0.99993	0.89515
K_pneumoniae	GCF_000784945.1	SAMEA3357043	Cortex	FALSE	0.99991	0.89627
K_pneumoniae	GCF_000784945.1	SAMEA3357043	GraphTyper	TRUE	0.99986	0.91541	125428	107.5
K_pneumoniae	GCF_000784945.1	SAMEA3357043	GraphTyper	FALSE	0.99982	0.92846	125428	107.5
K_pneumoniae	GCF_000784945.1	SAMEA3357043	GraphTyper_sv	TRUE	0.99874	0.75573	254800	122.99
K_pneumoniae	GCF_000784945.1	SAMEA3357043	GraphTyper_sv	FALSE	0.99861	0.76061	254800	122.99
K_pneumoniae	GCF_000784945.1	SAMEA3357043	Minos	TRUE	0.99994	0.91856	5308644	1918.85
K_pneumoniae	GCF_000784945.1	SAMEA3357043	Minos	FALSE	0.99864	0.93218	5308644	1918.85
K_pneumoniae	GCF_000784945.1	SAMEA3357043	SAMtools	FALSE	0.99497	0.84004
K_pneumoniae	GCF_000784945.1	SAMEA3357077	BayesTyper	TRUE	0.99736	0.89579	4475816	1365.67
K_pneumoniae	GCF_000784945.1	SAMEA3357077	BayesTyper	FALSE	0.99736	0.89579	4475816	1365.67
K_pneumoniae	GCF_000784945.1	SAMEA3357077	Cortex	TRUE	0.99995	0.87533
K_pneumoniae	GCF_000784945.1	SAMEA3357077	Cortex	FALSE	0.99995	0.87733
K_pneumoniae	GCF_000784945.1	SAMEA3357077	GraphTyper	TRUE	0.99995	0.9013	65096	228.83
K_pneumoniae	GCF_000784945.1	SAMEA3357077	GraphTyper	FALSE	0.99983	0.91556	65096	228.83
K_pneumoniae	GCF_000784945.1	SAMEA3357077	GraphTyper_sv	TRUE	0.99911	0.74498	236868	141.82
K_pneumoniae	GCF_000784945.1	SAMEA3357077	GraphTyper_sv	FALSE	0.99912	0.75293	236868	141.82
K_pneumoniae	GCF_000784945.1	SAMEA3357077	Minos	TRUE	0.99993	0.90644	2978536	603.56
K_pneumoniae	GCF_000784945.1	SAMEA3357077	Minos	FALSE	0.9974	0.91839	2978536	603.56
K_pneumoniae	GCF_000784945.1	SAMEA3357077	SAMtools	FALSE	0.99027	0.83908
K_pneumoniae	GCF_000784945.1	SAMEA3357080	BayesTyper	TRUE	0.99488	0.88087	4704024	1631.54
K_pneumoniae	GCF_000784945.1	SAMEA3357080	BayesTyper	FALSE	0.99488	0.88087	4704024	1631.54
K_pneumoniae	GCF_000784945.1	SAMEA3357080	Cortex	TRUE	0.99995	0.85867
K_pneumoniae	GCF_000784945.1	SAMEA3357080	Cortex	FALSE	0.99995	0.86056
K_pneumoniae	GCF_000784945.1	SAMEA3357080	GraphTyper	TRUE	1	0.87172	65016	137.15
K_pneumoniae	GCF_000784945.1	SAMEA3357080	GraphTyper	FALSE	0.99937	0.88593	65016	137.15
K_pneumoniae	GCF_000784945.1	SAMEA3357080	GraphTyper_sv	TRUE	0.99914	0.74414	240404	96.98
K_pneumoniae	GCF_000784945.1	SAMEA3357080	GraphTyper_sv	FALSE	0.99793	0.75147	240404	96.98
K_pneumoniae	GCF_000784945.1	SAMEA3357080	Minos	TRUE	0.9999	0.89241	2978616	684.01
K_pneumoniae	GCF_000784945.1	SAMEA3357080	Minos	FALSE	0.98783	0.90378	2978616	684.01
K_pneumoniae	GCF_000784945.1	SAMEA3357080	SAMtools	FALSE	0.96795	0.83823
K_pneumoniae	GCF_000784945.1	SAMEA3357193	BayesTyper	TRUE	0.99948	0.92167	4152480	638.92
K_pneumoniae	GCF_000784945.1	SAMEA3357193	BayesTyper	FALSE	0.99948	0.92167	4152480	638.92
K_pneumoniae	GCF_000784945.1	SAMEA3357193	Cortex	TRUE	0.99998	0.91077
K_pneumoniae	GCF_000784945.1	SAMEA3357193	Cortex	FALSE	0.99998	0.91184
K_pneumoniae	GCF_000784945.1	SAMEA3357193	GraphTyper	TRUE	0.99979	0.92465	156260	116.19
K_pneumoniae	GCF_000784945.1	SAMEA3357193	GraphTyper	FALSE	0.9996	0.9386	156260	116.19
K_pneumoniae	GCF_000784945.1	SAMEA3357193	GraphTyper_sv	TRUE	0.99918	0.77873	234780	90.32
K_pneumoniae	GCF_000784945.1	SAMEA3357193	GraphTyper_sv	FALSE	0.99883	0.78196	234780	90.32
K_pneumoniae	GCF_000784945.1	SAMEA3357193	Minos	TRUE	0.99953	0.93536	2941776	320.18
K_pneumoniae	GCF_000784945.1	SAMEA3357193	Minos	FALSE	0.99882	0.94336	2941776	320.18
K_pneumoniae	GCF_000784945.1	SAMEA3357193	SAMtools	FALSE	0.99763	0.82615
K_pneumoniae	GCF_000784945.1	SAMEA3357223	BayesTyper	TRUE	0.99831	0.9219	5053052	725.27
K_pneumoniae	GCF_000784945.1	SAMEA3357223	BayesTyper	FALSE	0.99831	0.9219	5053052	725.27
K_pneumoniae	GCF_000784945.1	SAMEA3357223	Cortex	TRUE	0.99991	0.91044
K_pneumoniae	GCF_000784945.1	SAMEA3357223	Cortex	FALSE	0.99991	0.91158
K_pneumoniae	GCF_000784945.1	SAMEA3357223	GraphTyper	TRUE	0.99986	0.91701	159732	140.95
K_pneumoniae	GCF_000784945.1	SAMEA3357223	GraphTyper	FALSE	0.99946	0.93625	159732	140.95
K_pneumoniae	GCF_000784945.1	SAMEA3357223	GraphTyper_sv	TRUE	0.99896	0.77515	232508	105.37
K_pneumoniae	GCF_000784945.1	SAMEA3357223	GraphTyper_sv	FALSE	0.99893	0.77682	232508	105.37
K_pneumoniae	GCF_000784945.1	SAMEA3357223	Minos	TRUE	0.99962	0.93766	2941596	349.01
K_pneumoniae	GCF_000784945.1	SAMEA3357223	Minos	FALSE	0.99222	0.94171	2941596	349.01
K_pneumoniae	GCF_000784945.1	SAMEA3357223	SAMtools	FALSE	0.98214	0.82744
K_pneumoniae	GCF_000784945.1	SAMEA3357268	BayesTyper	TRUE	0.99809	0.90373	4918120	646.93
K_pneumoniae	GCF_000784945.1	SAMEA3357268	BayesTyper	FALSE	0.99809	0.90373	4918120	646.93
K_pneumoniae	GCF_000784945.1	SAMEA3357268	Cortex	TRUE	1	0.8822
K_pneumoniae	GCF_000784945.1	SAMEA3357268	Cortex	FALSE	1	0.88408
K_pneumoniae	GCF_000784945.1	SAMEA3357268	GraphTyper	TRUE	0.9999	0.8984	65784	135.95
K_pneumoniae	GCF_000784945.1	SAMEA3357268	GraphTyper	FALSE	0.99963	0.91334	65784	135.95
K_pneumoniae	GCF_000784945.1	SAMEA3357268	GraphTyper_sv	TRUE	0.99907	0.74395	232336	103.25
K_pneumoniae	GCF_000784945.1	SAMEA3357268	GraphTyper_sv	FALSE	0.99905	0.75042	232336	103.25
K_pneumoniae	GCF_000784945.1	SAMEA3357268	Minos	TRUE	0.99994	0.91116	2978712	349.52
K_pneumoniae	GCF_000784945.1	SAMEA3357268	Minos	FALSE	0.99922	0.92447	2978712	349.52
K_pneumoniae	GCF_000784945.1	SAMEA3357268	SAMtools	FALSE	0.99526	0.83928
K_pneumoniae	GCF_000784945.1	SAMEA3357272	BayesTyper	TRUE	0.99798	0.8993	4252300	647.24
K_pneumoniae	GCF_000784945.1	SAMEA3357272	BayesTyper	FALSE	0.99798	0.8993	4252300	647.24
K_pneumoniae	GCF_000784945.1	SAMEA3357272	Cortex	TRUE	1	0.88174
K_pneumoniae	GCF_000784945.1	SAMEA3357272	Cortex	FALSE	1	0.88353
K_pneumoniae	GCF_000784945.1	SAMEA3357272	GraphTyper	TRUE	0.99975	0.90006	60020	77.95
K_pneumoniae	GCF_000784945.1	SAMEA3357272	GraphTyper	FALSE	0.99985	0.91282	60020	77.95
K_pneumoniae	GCF_000784945.1	SAMEA3357272	GraphTyper_sv	TRUE	0.99925	0.7425	234144	88.75
K_pneumoniae	GCF_000784945.1	SAMEA3357272	GraphTyper_sv	FALSE	0.99922	0.75198	234144	88.75
K_pneumoniae	GCF_000784945.1	SAMEA3357272	Minos	TRUE	0.99998	0.9122	2978572	330.85
K_pneumoniae	GCF_000784945.1	SAMEA3357272	Minos	FALSE	0.99901	0.92337	2978572	330.85
K_pneumoniae	GCF_000784945.1	SAMEA3357272	SAMtools	FALSE	0.99698	0.83642
K_pneumoniae	GCF_000784945.1	SAMEA3357325	BayesTyper	TRUE	0.99989	0.95054	4449868	642.2
K_pneumoniae	GCF_000784945.1	SAMEA3357325	BayesTyper	FALSE	0.99989	0.95054	4449868	642.2
K_pneumoniae	GCF_000784945.1	SAMEA3357325	Cortex	TRUE	0.99995	0.92735
K_pneumoniae	GCF_000784945.1	SAMEA3357325	Cortex	FALSE	0.99993	0.92869
K_pneumoniae	GCF_000784945.1	SAMEA3357325	GraphTyper	TRUE	0.99988	0.95423	147648	172.64
K_pneumoniae	GCF_000784945.1	SAMEA3357325	GraphTyper	FALSE	0.99983	0.9611	147648	172.64
K_pneumoniae	GCF_000784945.1	SAMEA3357325	GraphTyper_sv	TRUE	0.9991	0.79488	220280	97.16
K_pneumoniae	GCF_000784945.1	SAMEA3357325	GraphTyper_sv	FALSE	0.9986	0.79988	220280	97.16
K_pneumoniae	GCF_000784945.1	SAMEA3357325	Minos	TRUE	1	0.95345	2928432	310.17
K_pneumoniae	GCF_000784945.1	SAMEA3357325	Minos	FALSE	0.99876	0.9638	2928432	310.17
K_pneumoniae	GCF_000784945.1	SAMEA3357325	SAMtools	FALSE	0.99465	0.87264
K_pneumoniae	GCF_000784945.1	SAMEA3357328	BayesTyper	TRUE	0.99981	0.94996	4732644	659.89
K_pneumoniae	GCF_000784945.1	SAMEA3357328	BayesTyper	FALSE	0.99981	0.94996	4732644	659.89
K_pneumoniae	GCF_000784945.1	SAMEA3357328	Cortex	TRUE	0.99996	0.92738
K_pneumoniae	GCF_000784945.1	SAMEA3357328	Cortex	FALSE	0.99993	0.92862
K_pneumoniae	GCF_000784945.1	SAMEA3357328	GraphTyper	TRUE	0.99991	0.95378	151536	215.07
K_pneumoniae	GCF_000784945.1	SAMEA3357328	GraphTyper	FALSE	0.9998	0.96127	151536	215.07
K_pneumoniae	GCF_000784945.1	SAMEA3357328	GraphTyper_sv	TRUE	0.99895	0.79513	218380	101.36
K_pneumoniae	GCF_000784945.1	SAMEA3357328	GraphTyper_sv	FALSE	0.99878	0.79847	218380	101.36
K_pneumoniae	GCF_000784945.1	SAMEA3357328	Minos	TRUE	1	0.95207	2928408	316.1
K_pneumoniae	GCF_000784945.1	SAMEA3357328	Minos	FALSE	0.99888	0.96389	2928408	316.1
K_pneumoniae	GCF_000784945.1	SAMEA3357328	SAMtools	FALSE	0.99373	0.87255
K_pneumoniae	GCF_000784945.1	SAMEA3357374	BayesTyper	TRUE	0.99994	0.91793	3976548	653.95
K_pneumoniae	GCF_000784945.1	SAMEA3357374	BayesTyper	FALSE	0.99994	0.91793	3976548	653.95
K_pneumoniae	GCF_000784945.1	SAMEA3357374	Cortex	TRUE	0.99996	0.89754
K_pneumoniae	GCF_000784945.1	SAMEA3357374	Cortex	FALSE	0.99994	0.89855
K_pneumoniae	GCF_000784945.1	SAMEA3357374	GraphTyper	TRUE	0.9999	0.92435	125788	115.32
K_pneumoniae	GCF_000784945.1	SAMEA3357374	GraphTyper	FALSE	0.99975	0.93149	125788	115.32
K_pneumoniae	GCF_000784945.1	SAMEA3357374	GraphTyper_sv	TRUE	0.99878	0.76607	253588	103.14
K_pneumoniae	GCF_000784945.1	SAMEA3357374	GraphTyper_sv	FALSE	0.99879	0.77076	253588	103.14
K_pneumoniae	GCF_000784945.1	SAMEA3357374	Minos	TRUE	0.99992	0.92148	2996416	363.32
K_pneumoniae	GCF_000784945.1	SAMEA3357374	Minos	FALSE	0.99944	0.9347	2996416	363.32
K_pneumoniae	GCF_000784945.1	SAMEA3357374	SAMtools	FALSE	0.99595	0.82752
K_pneumoniae	GCF_000784945.1	SAMEA3357381	BayesTyper	TRUE	0.99986	0.92363	4214024	666.77
K_pneumoniae	GCF_000784945.1	SAMEA3357381	BayesTyper	FALSE	0.99986	0.92363	4214024	666.77
K_pneumoniae	GCF_000784945.1	SAMEA3357381	Cortex	TRUE	0.99994	0.90148
K_pneumoniae	GCF_000784945.1	SAMEA3357381	Cortex	FALSE	0.99992	0.90279
K_pneumoniae	GCF_000784945.1	SAMEA3357381	GraphTyper	TRUE	0.99986	0.92965	146940	143.61
K_pneumoniae	GCF_000784945.1	SAMEA3357381	GraphTyper	FALSE	0.99965	0.93617	146940	143.61
K_pneumoniae	GCF_000784945.1	SAMEA3357381	GraphTyper_sv	TRUE	0.99888	0.79513	217064	93.54
K_pneumoniae	GCF_000784945.1	SAMEA3357381	GraphTyper_sv	FALSE	0.9985	0.80043	217064	93.54
K_pneumoniae	GCF_000784945.1	SAMEA3357381	Minos	TRUE	1	0.92734	2928492	418.39
K_pneumoniae	GCF_000784945.1	SAMEA3357381	Minos	FALSE	0.998	0.93782	2928492	418.39
K_pneumoniae	GCF_000784945.1	SAMEA3357381	SAMtools	FALSE	0.99512	0.872
K_pneumoniae	GCF_000784945.1	SAMEA3357405	BayesTyper	TRUE	0.99927	0.94706	4153516	661.87
K_pneumoniae	GCF_000784945.1	SAMEA3357405	BayesTyper	FALSE	0.99927	0.94706	4153516	661.87
K_pneumoniae	GCF_000784945.1	SAMEA3357405	Cortex	TRUE	0.99995	0.92802
K_pneumoniae	GCF_000784945.1	SAMEA3357405	Cortex	FALSE	0.99995	0.92949
K_pneumoniae	GCF_000784945.1	SAMEA3357405	GraphTyper	TRUE	0.99988	0.94035	148120	172.28
K_pneumoniae	GCF_000784945.1	SAMEA3357405	GraphTyper	FALSE	0.99981	0.96044	148120	172.28
K_pneumoniae	GCF_000784945.1	SAMEA3357405	GraphTyper_sv	TRUE	0.99892	0.79137	219936	85.81
K_pneumoniae	GCF_000784945.1	SAMEA3357405	GraphTyper_sv	FALSE	0.99875	0.79763	219936	85.81
K_pneumoniae	GCF_000784945.1	SAMEA3357405	Minos	TRUE	0.99991	0.95609	2942536	297.97
K_pneumoniae	GCF_000784945.1	SAMEA3357405	Minos	FALSE	0.99651	0.96348	2942536	297.97
K_pneumoniae	GCF_000784945.1	SAMEA3357405	SAMtools	FALSE	0.98644	0.87291
K_pneumoniae	GCF_000784945.1	SAMN06112197	BayesTyper	TRUE	0.9996	0.87349	3498112	723.01
K_pneumoniae	GCF_000784945.1	SAMN06112197	BayesTyper	FALSE	0.9996	0.87349	3498112	723.01
K_pneumoniae	GCF_000784945.1	SAMN06112197	Cortex	TRUE	0.99994	0.82661
K_pneumoniae	GCF_000784945.1	SAMN06112197	Cortex	FALSE	0.99994	0.82847
K_pneumoniae	GCF_000784945.1	SAMN06112197	GraphTyper	TRUE	0.99992	0.88122	59736	71.95
K_pneumoniae	GCF_000784945.1	SAMN06112197	GraphTyper	FALSE	0.99978	0.89328	59736	71.95
K_pneumoniae	GCF_000784945.1	SAMN06112197	GraphTyper_sv	TRUE	0.99933	0.73413	238640	62.58
K_pneumoniae	GCF_000784945.1	SAMN06112197	GraphTyper_sv	FALSE	0.99917	0.75534	238640	62.58
K_pneumoniae	GCF_000784945.1	SAMN06112197	Minos	TRUE	0.99997	0.88855	2978676	226.93
K_pneumoniae	GCF_000784945.1	SAMN06112197	Minos	FALSE	0.99822	0.89627	2978676	226.93
K_pneumoniae	GCF_000784945.1	SAMN06112197	SAMtools	FALSE	0.99708	0.83804
K_pneumoniae	GCF_000784945.1	SAMN07211279	BayesTyper	TRUE	0.9995	0.8591	3496552	664.62
K_pneumoniae	GCF_000784945.1	SAMN07211279	BayesTyper	FALSE	0.9995	0.8591	3496552	664.62
K_pneumoniae	GCF_000784945.1	SAMN07211279	Cortex	TRUE	0.99994	0.81361
K_pneumoniae	GCF_000784945.1	SAMN07211279	Cortex	FALSE	0.99994	0.81453
K_pneumoniae	GCF_000784945.1	SAMN07211279	GraphTyper	TRUE	0.99994	0.86101	61600	60.05
K_pneumoniae	GCF_000784945.1	SAMN07211279	GraphTyper	FALSE	0.99966	0.87583	61600	60.05
K_pneumoniae	GCF_000784945.1	SAMN07211279	GraphTyper_sv	TRUE	0.99943	0.71931	232304	64.68
K_pneumoniae	GCF_000784945.1	SAMN07211279	GraphTyper_sv	FALSE	0.99926	0.73117	232304	64.68
K_pneumoniae	GCF_000784945.1	SAMN07211279	Minos	TRUE	0.99988	0.86461	2978948	229.07
K_pneumoniae	GCF_000784945.1	SAMN07211279	Minos	FALSE	0.99786	0.87993	2978948	229.07
K_pneumoniae	GCF_000784945.1	SAMN07211279	SAMtools	FALSE	0.99555	0.83757
K_pneumoniae	GCF_000784945.1	SAMN07211280	BayesTyper	TRUE	0.99951	0.86781	3495276	651.26
K_pneumoniae	GCF_000784945.1	SAMN07211280	BayesTyper	FALSE	0.99951	0.86781	3495276	651.26
K_pneumoniae	GCF_000784945.1	SAMN07211280	Cortex	TRUE	0.99994	0.81015
K_pneumoniae	GCF_000784945.1	SAMN07211280	Cortex	FALSE	0.99994	0.81114
K_pneumoniae	GCF_000784945.1	SAMN07211280	GraphTyper	TRUE	0.99992	0.86757	65032	90.12
K_pneumoniae	GCF_000784945.1	SAMN07211280	GraphTyper	FALSE	0.99946	0.88691	65032	90.12
K_pneumoniae	GCF_000784945.1	SAMN07211280	GraphTyper_sv	TRUE	0.99928	0.72066	239688	68.55
K_pneumoniae	GCF_000784945.1	SAMN07211280	GraphTyper_sv	FALSE	0.99895	0.74405	239688	68.55
K_pneumoniae	GCF_000784945.1	SAMN07211280	Minos	TRUE	0.99984	0.88209	2945536	256.85
K_pneumoniae	GCF_000784945.1	SAMN07211280	Minos	FALSE	0.99746	0.89308	2945536	256.85
K_pneumoniae	GCF_000784945.1	SAMN07211280	SAMtools	FALSE	0.9948	0.83635
K_pneumoniae	GCF_000784945.1	SAMN07211282	BayesTyper	TRUE	0.99957	0.84669	3495376	679.41
K_pneumoniae	GCF_000784945.1	SAMN07211282	BayesTyper	FALSE	0.99957	0.84669	3495376	679.41
K_pneumoniae	GCF_000784945.1	SAMN07211282	Cortex	TRUE	0.99993	0.76741
K_pneumoniae	GCF_000784945.1	SAMN07211282	Cortex	FALSE	0.99993	0.76819
K_pneumoniae	GCF_000784945.1	SAMN07211282	GraphTyper	TRUE	0.99985	0.84562	61644	62.09
K_pneumoniae	GCF_000784945.1	SAMN07211282	GraphTyper	FALSE	0.99975	0.86877	61644	62.09
K_pneumoniae	GCF_000784945.1	SAMN07211282	GraphTyper_sv	TRUE	0.99935	0.72071	232712	67.22
K_pneumoniae	GCF_000784945.1	SAMN07211282	GraphTyper_sv	FALSE	0.99912	0.74363	232712	67.22
K_pneumoniae	GCF_000784945.1	SAMN07211282	Minos	TRUE	0.99978	0.86374	1654892	233.41
K_pneumoniae	GCF_000784945.1	SAMN07211282	Minos	FALSE	0.99843	0.87464	1654892	233.41
K_pneumoniae	GCF_000784945.1	SAMN07211282	SAMtools	FALSE	0.99619	0.8366
K_pneumoniae	GCF_001952915.1	SAMEA3357010	BayesTyper	TRUE	0.99978	0.95627	4274612	618.49
K_pneumoniae	GCF_001952915.1	SAMEA3357010	BayesTyper	FALSE	0.99978	0.95627	4274612	618.49
K_pneumoniae	GCF_001952915.1	SAMEA3357010	Cortex	TRUE	1	0.93571
K_pneumoniae	GCF_001952915.1	SAMEA3357010	Cortex	FALSE	1	0.93624
K_pneumoniae	GCF_001952915.1	SAMEA3357010	GraphTyper	TRUE	0.99975	0.94615	110160	127.03
K_pneumoniae	GCF_001952915.1	SAMEA3357010	GraphTyper	FALSE	0.99954	0.9664	110160	127.03
K_pneumoniae	GCF_001952915.1	SAMEA3357010	GraphTyper_sv	TRUE	0.9992	0.7208	254848	92.86
K_pneumoniae	GCF_001952915.1	SAMEA3357010	GraphTyper_sv	FALSE	0.99887	0.72596	254848	92.86
K_pneumoniae	GCF_001952915.1	SAMEA3357010	Minos	TRUE	0.99967	0.96354	2976040	326.07
K_pneumoniae	GCF_001952915.1	SAMEA3357010	Minos	FALSE	0.999	0.96814	2976040	326.07
K_pneumoniae	GCF_001952915.1	SAMEA3357010	SAMtools	FALSE	0.99448	0.8145
K_pneumoniae	GCF_001952915.1	SAMEA3357043	BayesTyper	TRUE	0.99984	0.9549	4908812	656.1
K_pneumoniae	GCF_001952915.1	SAMEA3357043	BayesTyper	FALSE	0.99984	0.9549	4908812	656.1
K_pneumoniae	GCF_001952915.1	SAMEA3357043	Cortex	TRUE	1	0.93384
K_pneumoniae	GCF_001952915.1	SAMEA3357043	Cortex	FALSE	1	0.9344
K_pneumoniae	GCF_001952915.1	SAMEA3357043	GraphTyper	TRUE	0.99975	0.95081	111640	95.82
K_pneumoniae	GCF_001952915.1	SAMEA3357043	GraphTyper	FALSE	0.99954	0.96428	111640	95.82
K_pneumoniae	GCF_001952915.1	SAMEA3357043	GraphTyper_sv	TRUE	0.99916	0.72314	253396	100.31
K_pneumoniae	GCF_001952915.1	SAMEA3357043	GraphTyper_sv	FALSE	0.99884	0.72753	253396	100.31
K_pneumoniae	GCF_001952915.1	SAMEA3357043	Minos	TRUE	0.99976	0.96274	2975852	365.91
K_pneumoniae	GCF_001952915.1	SAMEA3357043	Minos	FALSE	0.99847	0.96872	2975852	365.91
K_pneumoniae	GCF_001952915.1	SAMEA3357043	SAMtools	FALSE	0.99439	0.81497
K_pneumoniae	GCF_001952915.1	SAMEA3357077	BayesTyper	TRUE	0.99876	0.82088	4452468	272.79
K_pneumoniae	GCF_001952915.1	SAMEA3357077	BayesTyper	FALSE	0.99876	0.82088	4452468	272.79
K_pneumoniae	GCF_001952915.1	SAMEA3357077	Cortex	TRUE	1	0.7825
K_pneumoniae	GCF_001952915.1	SAMEA3357077	Cortex	FALSE	1	0.78266
K_pneumoniae	GCF_001952915.1	SAMEA3357077	GraphTyper	TRUE	0.99981	0.81478	76564	147.31
K_pneumoniae	GCF_001952915.1	SAMEA3357077	GraphTyper	FALSE	0.99943	0.82767	76564	147.31
K_pneumoniae	GCF_001952915.1	SAMEA3357077	GraphTyper_sv	TRUE	0.99959	0.64323	214800	74.3
K_pneumoniae	GCF_001952915.1	SAMEA3357077	GraphTyper_sv	FALSE	0.9996	0.65356	214800	74.3
K_pneumoniae	GCF_001952915.1	SAMEA3357077	Minos	TRUE	0.99944	0.83412	2026432	212.99
K_pneumoniae	GCF_001952915.1	SAMEA3357077	Minos	FALSE	0.99371	0.83746	2026432	212.99
K_pneumoniae	GCF_001952915.1	SAMEA3357077	SAMtools	FALSE	0.98791	0.8047
K_pneumoniae	GCF_001952915.1	SAMEA3357080	BayesTyper	TRUE	0.99865	0.81594	4681928	294.41
K_pneumoniae	GCF_001952915.1	SAMEA3357080	BayesTyper	FALSE	0.99865	0.81594	4681928	294.41
K_pneumoniae	GCF_001952915.1	SAMEA3357080	Cortex	TRUE	1	0.78224
K_pneumoniae	GCF_001952915.1	SAMEA3357080	Cortex	FALSE	1	0.78247
K_pneumoniae	GCF_001952915.1	SAMEA3357080	GraphTyper	TRUE	0.99981	0.80961	75612	127.91
K_pneumoniae	GCF_001952915.1	SAMEA3357080	GraphTyper	FALSE	0.99894	0.81854	75612	127.91
K_pneumoniae	GCF_001952915.1	SAMEA3357080	GraphTyper_sv	TRUE	0.99959	0.64499	215088	72.75
K_pneumoniae	GCF_001952915.1	SAMEA3357080	GraphTyper_sv	FALSE	0.9988	0.65383	215088	72.75
K_pneumoniae	GCF_001952915.1	SAMEA3357080	Minos	TRUE	0.99859	0.83279	1446276	225.85
K_pneumoniae	GCF_001952915.1	SAMEA3357080	Minos	FALSE	0.99258	0.83578	1446276	225.85
K_pneumoniae	GCF_001952915.1	SAMEA3357080	SAMtools	FALSE	0.9713	0.79992
K_pneumoniae	GCF_001952915.1	SAMEA3357193	BayesTyper	TRUE	0.99985	0.93714	4137268	641.73
K_pneumoniae	GCF_001952915.1	SAMEA3357193	BayesTyper	FALSE	0.99985	0.93714	4137268	641.73
K_pneumoniae	GCF_001952915.1	SAMEA3357193	Cortex	TRUE	1	0.92131
K_pneumoniae	GCF_001952915.1	SAMEA3357193	Cortex	FALSE	1	0.92191
K_pneumoniae	GCF_001952915.1	SAMEA3357193	GraphTyper	TRUE	0.99987	0.93946	109204	137.24
K_pneumoniae	GCF_001952915.1	SAMEA3357193	GraphTyper	FALSE	0.99989	0.94464	109204	137.24
K_pneumoniae	GCF_001952915.1	SAMEA3357193	GraphTyper_sv	TRUE	0.99946	0.80199	235416	87.25
K_pneumoniae	GCF_001952915.1	SAMEA3357193	GraphTyper_sv	FALSE	0.99943	0.80543	235416	87.25
K_pneumoniae	GCF_001952915.1	SAMEA3357193	Minos	TRUE	0.99975	0.94364	2369500	318.29
K_pneumoniae	GCF_001952915.1	SAMEA3357193	Minos	FALSE	0.99929	0.9471	2369500	318.29
K_pneumoniae	GCF_001952915.1	SAMEA3357193	SAMtools	FALSE	0.99799	0.8665
K_pneumoniae	GCF_001952915.1	SAMEA3357223	BayesTyper	TRUE	0.99896	0.93666	5047520	737.34
K_pneumoniae	GCF_001952915.1	SAMEA3357223	BayesTyper	FALSE	0.99896	0.93666	5047520	737.34
K_pneumoniae	GCF_001952915.1	SAMEA3357223	Cortex	TRUE	1	0.92137
K_pneumoniae	GCF_001952915.1	SAMEA3357223	Cortex	FALSE	1	0.92182
K_pneumoniae	GCF_001952915.1	SAMEA3357223	GraphTyper	TRUE	0.99988	0.92844	114912	142.38
K_pneumoniae	GCF_001952915.1	SAMEA3357223	GraphTyper	FALSE	0.9998	0.93434	114912	142.38
K_pneumoniae	GCF_001952915.1	SAMEA3357223	GraphTyper_sv	TRUE	0.99946	0.79377	236768	100.7
K_pneumoniae	GCF_001952915.1	SAMEA3357223	GraphTyper_sv	FALSE	0.99939	0.79644	236768	100.7
K_pneumoniae	GCF_001952915.1	SAMEA3357223	Minos	TRUE	0.99964	0.94323	2369792	375.83
K_pneumoniae	GCF_001952915.1	SAMEA3357223	Minos	FALSE	0.99465	0.94733	2369792	375.83
K_pneumoniae	GCF_001952915.1	SAMEA3357223	SAMtools	FALSE	0.982	0.86415
K_pneumoniae	GCF_001952915.1	SAMEA3357268	BayesTyper	TRUE	1	0.81974	4871232	221.86
K_pneumoniae	GCF_001952915.1	SAMEA3357268	BayesTyper	FALSE	1	0.81974	4871232	221.86
K_pneumoniae	GCF_001952915.1	SAMEA3357268	Cortex	TRUE	1	0.782
K_pneumoniae	GCF_001952915.1	SAMEA3357268	Cortex	FALSE	1	0.78238
K_pneumoniae	GCF_001952915.1	SAMEA3357268	GraphTyper	TRUE	1	0.81981	75876	141.8
K_pneumoniae	GCF_001952915.1	SAMEA3357268	GraphTyper	FALSE	0.99904	0.82825	75876	141.8
K_pneumoniae	GCF_001952915.1	SAMEA3357268	GraphTyper_sv	TRUE	0.99945	0.64439	212404	83.08
K_pneumoniae	GCF_001952915.1	SAMEA3357268	GraphTyper_sv	FALSE	0.99906	0.65213	212404	83.08
K_pneumoniae	GCF_001952915.1	SAMEA3357268	Minos	TRUE	0.99972	0.83085	2025692	227.15
K_pneumoniae	GCF_001952915.1	SAMEA3357268	Minos	FALSE	0.99859	0.83514	2025692	227.15
K_pneumoniae	GCF_001952915.1	SAMEA3357268	SAMtools	FALSE	0.99316	0.80049
K_pneumoniae	GCF_001952915.1	SAMEA3357272	BayesTyper	TRUE	0.99981	0.81639	3461076	229.23
K_pneumoniae	GCF_001952915.1	SAMEA3357272	BayesTyper	FALSE	0.99981	0.81639	3461076	229.23
K_pneumoniae	GCF_001952915.1	SAMEA3357272	Cortex	TRUE	1	0.78204
K_pneumoniae	GCF_001952915.1	SAMEA3357272	Cortex	FALSE	1	0.78225
K_pneumoniae	GCF_001952915.1	SAMEA3357272	GraphTyper	TRUE	1	0.81696	76068	67.29
K_pneumoniae	GCF_001952915.1	SAMEA3357272	GraphTyper	FALSE	0.99914	0.82948	76068	67.29
K_pneumoniae	GCF_001952915.1	SAMEA3357272	GraphTyper_sv	TRUE	0.99932	0.64352	212008	70.84
K_pneumoniae	GCF_001952915.1	SAMEA3357272	GraphTyper_sv	FALSE	0.99893	0.65523	212008	70.84
K_pneumoniae	GCF_001952915.1	SAMEA3357272	Minos	TRUE	0.99944	0.83317	2025860	209.49
K_pneumoniae	GCF_001952915.1	SAMEA3357272	Minos	FALSE	0.99813	0.83591	2025860	209.49
K_pneumoniae	GCF_001952915.1	SAMEA3357272	SAMtools	FALSE	0.99572	0.80021
K_pneumoniae	GCF_001952915.1	SAMEA3357325	BayesTyper	TRUE	0.99976	0.94586	4454204	650.13
K_pneumoniae	GCF_001952915.1	SAMEA3357325	BayesTyper	FALSE	0.99976	0.94586	4454204	650.13
K_pneumoniae	GCF_001952915.1	SAMEA3357325	Cortex	TRUE	0.99997	0.92862
K_pneumoniae	GCF_001952915.1	SAMEA3357325	Cortex	FALSE	0.99997	0.92897
K_pneumoniae	GCF_001952915.1	SAMEA3357325	GraphTyper	TRUE	0.99989	0.95068	148712	192.83
K_pneumoniae	GCF_001952915.1	SAMEA3357325	GraphTyper	FALSE	0.99958	0.95615	148712	192.83
K_pneumoniae	GCF_001952915.1	SAMEA3357325	GraphTyper_sv	TRUE	0.99924	0.79171	271152	96.09
K_pneumoniae	GCF_001952915.1	SAMEA3357325	GraphTyper_sv	FALSE	0.99907	0.79535	271152	96.09
K_pneumoniae	GCF_001952915.1	SAMEA3357325	Minos	TRUE	0.99984	0.95281	3528576	898.02
K_pneumoniae	GCF_001952915.1	SAMEA3357325	Minos	FALSE	0.99844	0.96025	3528576	898.02
K_pneumoniae	GCF_001952915.1	SAMEA3357325	SAMtools	FALSE	0.99547	0.85949
K_pneumoniae	GCF_001952915.1	SAMEA3357328	BayesTyper	TRUE	0.99974	0.94619	4744460	628.01
K_pneumoniae	GCF_001952915.1	SAMEA3357328	BayesTyper	FALSE	0.99974	0.94619	4744460	628.01
K_pneumoniae	GCF_001952915.1	SAMEA3357328	Cortex	TRUE	0.99997	0.929
K_pneumoniae	GCF_001952915.1	SAMEA3357328	Cortex	FALSE	0.99998	0.92926
K_pneumoniae	GCF_001952915.1	SAMEA3357328	GraphTyper	TRUE	0.99985	0.94927	148668	178.71
K_pneumoniae	GCF_001952915.1	SAMEA3357328	GraphTyper	FALSE	0.99948	0.95539	148668	178.71
K_pneumoniae	GCF_001952915.1	SAMEA3357328	GraphTyper_sv	TRUE	0.99924	0.79214	272432	96.22
K_pneumoniae	GCF_001952915.1	SAMEA3357328	GraphTyper_sv	FALSE	0.99917	0.79623	272432	96.22
K_pneumoniae	GCF_001952915.1	SAMEA3357328	Minos	TRUE	0.99988	0.9475	3467240	899.2
K_pneumoniae	GCF_001952915.1	SAMEA3357328	Minos	FALSE	0.9988	0.96062	3467240	899.2
K_pneumoniae	GCF_001952915.1	SAMEA3357328	SAMtools	FALSE	0.99419	0.86074
K_pneumoniae	GCF_001952915.1	SAMEA3357374	BayesTyper	TRUE	0.99997	0.94481	3976100	582.55
K_pneumoniae	GCF_001952915.1	SAMEA3357374	BayesTyper	FALSE	0.99997	0.94481	3976100	582.55
K_pneumoniae	GCF_001952915.1	SAMEA3357374	Cortex	TRUE	1	0.92371
K_pneumoniae	GCF_001952915.1	SAMEA3357374	Cortex	FALSE	1	0.92414
K_pneumoniae	GCF_001952915.1	SAMEA3357374	GraphTyper	TRUE	0.99975	0.94359	145092	136.54
K_pneumoniae	GCF_001952915.1	SAMEA3357374	GraphTyper	FALSE	0.99962	0.95228	145092	136.54
K_pneumoniae	GCF_001952915.1	SAMEA3357374	GraphTyper_sv	TRUE	0.99912	0.71464	284872	91.16
K_pneumoniae	GCF_001952915.1	SAMEA3357374	GraphTyper_sv	FALSE	0.99879	0.72022	284872	91.16
K_pneumoniae	GCF_001952915.1	SAMEA3357374	Minos	TRUE	0.99943	0.94598	2975964	303.39
K_pneumoniae	GCF_001952915.1	SAMEA3357374	Minos	FALSE	0.99931	0.95825	2975964	303.39
K_pneumoniae	GCF_001952915.1	SAMEA3357374	SAMtools	FALSE	0.99629	0.80468
K_pneumoniae	GCF_001952915.1	SAMEA3357381	BayesTyper	TRUE	0.99974	0.92096	4221128	625.41
K_pneumoniae	GCF_001952915.1	SAMEA3357381	BayesTyper	FALSE	0.99974	0.92096	4221128	625.41
K_pneumoniae	GCF_001952915.1	SAMEA3357381	Cortex	TRUE	0.99997	0.90374
K_pneumoniae	GCF_001952915.1	SAMEA3357381	Cortex	FALSE	0.99997	0.90413
K_pneumoniae	GCF_001952915.1	SAMEA3357381	GraphTyper	TRUE	0.9998	0.92471	148656	189.14
K_pneumoniae	GCF_001952915.1	SAMEA3357381	GraphTyper	FALSE	0.99952	0.93012	148656	189.14
K_pneumoniae	GCF_001952915.1	SAMEA3357381	GraphTyper_sv	TRUE	0.99935	0.7649	240604	94.52
K_pneumoniae	GCF_001952915.1	SAMEA3357381	GraphTyper_sv	FALSE	0.99907	0.76891	240604	94.52
K_pneumoniae	GCF_001952915.1	SAMEA3357381	Minos	TRUE	0.99983	0.92858	2584048	420.45
K_pneumoniae	GCF_001952915.1	SAMEA3357381	Minos	FALSE	0.99836	0.93517	2584048	420.45
K_pneumoniae	GCF_001952915.1	SAMEA3357381	SAMtools	FALSE	0.99553	0.86034
K_pneumoniae	GCF_001952915.1	SAMEA3357405	BayesTyper	TRUE	0.99916	0.94371	4120208	718.31
K_pneumoniae	GCF_001952915.1	SAMEA3357405	BayesTyper	FALSE	0.99916	0.94371	4120208	718.31
K_pneumoniae	GCF_001952915.1	SAMEA3357405	Cortex	TRUE	0.99997	0.92742
K_pneumoniae	GCF_001952915.1	SAMEA3357405	Cortex	FALSE	0.99997	0.9278
K_pneumoniae	GCF_001952915.1	SAMEA3357405	GraphTyper	TRUE	0.99989	0.95018	149276	266.15
K_pneumoniae	GCF_001952915.1	SAMEA3357405	GraphTyper	FALSE	0.99955	0.95421	149276	266.15
K_pneumoniae	GCF_001952915.1	SAMEA3357405	GraphTyper_sv	TRUE	0.99956	0.79006	274364	94.1
K_pneumoniae	GCF_001952915.1	SAMEA3357405	GraphTyper_sv	FALSE	0.99917	0.79455	274364	94.1
K_pneumoniae	GCF_001952915.1	SAMEA3357405	Minos	TRUE	0.99953	0.9561	2584136	428.07
K_pneumoniae	GCF_001952915.1	SAMEA3357405	Minos	FALSE	0.99559	0.95984	2584136	428.07
K_pneumoniae	GCF_001952915.1	SAMEA3357405	SAMtools	FALSE	0.98438	0.85833
K_pneumoniae	GCF_001952915.1	SAMN06112197	BayesTyper	TRUE	0.99933	0.81444	3461512	373.39
K_pneumoniae	GCF_001952915.1	SAMN06112197	BayesTyper	FALSE	0.99933	0.81444	3461512	373.39
K_pneumoniae	GCF_001952915.1	SAMN06112197	Cortex	TRUE	1	0.73883
K_pneumoniae	GCF_001952915.1	SAMN06112197	Cortex	FALSE	1	0.73883
K_pneumoniae	GCF_001952915.1	SAMN06112197	GraphTyper	TRUE	1	0.81047	76852	87.6
K_pneumoniae	GCF_001952915.1	SAMN06112197	GraphTyper	FALSE	0.99914	0.8255	76852	87.6
K_pneumoniae	GCF_001952915.1	SAMN06112197	GraphTyper_sv	TRUE	0.99987	0.66355	212636	54.6
K_pneumoniae	GCF_001952915.1	SAMN06112197	GraphTyper_sv	FALSE	0.99962	0.68481	212636	54.6
K_pneumoniae	GCF_001952915.1	SAMN06112197	Minos	TRUE	0.99887	0.82868	1446280	235.67
K_pneumoniae	GCF_001952915.1	SAMN06112197	Minos	FALSE	0.99481	0.83387	1446280	235.67
K_pneumoniae	GCF_001952915.1	SAMN06112197	SAMtools	FALSE	0.99268	0.79846
K_pneumoniae	GCF_001952915.1	SAMN07211279	BayesTyper	TRUE	0.99924	0.78863	3456080	511.55
K_pneumoniae	GCF_001952915.1	SAMN07211279	BayesTyper	FALSE	0.99924	0.78863	3456080	511.55
K_pneumoniae	GCF_001952915.1	SAMN07211279	Cortex	TRUE	1	0.73401
K_pneumoniae	GCF_001952915.1	SAMN07211279	Cortex	FALSE	1	0.73506
K_pneumoniae	GCF_001952915.1	SAMN07211279	GraphTyper	TRUE	0.99979	0.79925	514464	210.38
K_pneumoniae	GCF_001952915.1	SAMN07211279	GraphTyper	FALSE	0.99917	0.81735	514464	210.38
K_pneumoniae	GCF_001952915.1	SAMN07211279	GraphTyper_sv	TRUE	0.99986	0.64463	717792	76.53
K_pneumoniae	GCF_001952915.1	SAMN07211279	GraphTyper_sv	FALSE	0.99934	0.65865	717792	76.53
K_pneumoniae	GCF_001952915.1	SAMN07211279	Minos	TRUE	0.99877	0.82115	1445996	185.56
K_pneumoniae	GCF_001952915.1	SAMN07211279	Minos	FALSE	0.99685	0.82549	1445996	185.56
K_pneumoniae	GCF_001952915.1	SAMN07211279	SAMtools	FALSE	0.99442	0.79357
K_pneumoniae	GCF_001952915.1	SAMN07211280	BayesTyper	TRUE	0.99951	0.79669	3463260	360.47
K_pneumoniae	GCF_001952915.1	SAMN07211280	BayesTyper	FALSE	0.99951	0.79669	3463260	360.47
K_pneumoniae	GCF_001952915.1	SAMN07211280	Cortex	TRUE	1	0.72994
K_pneumoniae	GCF_001952915.1	SAMN07211280	Cortex	FALSE	1	0.73021
K_pneumoniae	GCF_001952915.1	SAMN07211280	GraphTyper	TRUE	1	0.78899	526848	80.44
K_pneumoniae	GCF_001952915.1	SAMN07211280	GraphTyper	FALSE	0.99961	0.813	526848	80.44
K_pneumoniae	GCF_001952915.1	SAMN07211280	GraphTyper_sv	TRUE	0.99959	0.64497	718684	66.47
K_pneumoniae	GCF_001952915.1	SAMN07211280	GraphTyper_sv	FALSE	0.99961	0.66754	718684	66.47
K_pneumoniae	GCF_001952915.1	SAMN07211280	Minos	TRUE	0.99934	0.82273	1442804	244.95
K_pneumoniae	GCF_001952915.1	SAMN07211280	Minos	FALSE	0.99822	0.82694	1442804	244.95
K_pneumoniae	GCF_001952915.1	SAMN07211280	SAMtools	FALSE	0.99722	0.79687
K_pneumoniae	GCF_001952915.1	SAMN07211282	BayesTyper	TRUE	0.99921	0.8012	3461156	383.69
K_pneumoniae	GCF_001952915.1	SAMN07211282	BayesTyper	FALSE	0.99921	0.8012	3461156	383.69
K_pneumoniae	GCF_001952915.1	SAMN07211282	Cortex	TRUE	1	0.72263
K_pneumoniae	GCF_001952915.1	SAMN07211282	Cortex	FALSE	1	0.72372
K_pneumoniae	GCF_001952915.1	SAMN07211282	GraphTyper	TRUE	0.9998	0.79695	274956	76.31
K_pneumoniae	GCF_001952915.1	SAMN07211282	GraphTyper	FALSE	0.99873	0.81137	274956	76.31
K_pneumoniae	GCF_001952915.1	SAMN07211282	GraphTyper_sv	TRUE	0.99959	0.63434	356640	62.07
K_pneumoniae	GCF_001952915.1	SAMN07211282	GraphTyper_sv	FALSE	0.99854	0.65059	356640	62.07
K_pneumoniae	GCF_001952915.1	SAMN07211282	Minos	TRUE	0.99886	0.82055	1446288	238.57
K_pneumoniae	GCF_001952915.1	SAMN07211282	Minos	FALSE	0.99716	0.82338	1446288	238.57
K_pneumoniae	GCF_001952915.1	SAMN07211282	SAMtools	FALSE	0.9941	0.79416
K_pneumoniae	GCF_003073315.1	SAMEA3357010	BayesTyper	TRUE	0.99993	0.94756	4261308	934.28
K_pneumoniae	GCF_003073315.1	SAMEA3357010	BayesTyper	FALSE	0.99993	0.94756	4261308	934.28
K_pneumoniae	GCF_003073315.1	SAMEA3357010	Cortex	TRUE	0.99996	0.92408
K_pneumoniae	GCF_003073315.1	SAMEA3357010	Cortex	FALSE	0.99995	0.92654
K_pneumoniae	GCF_003073315.1	SAMEA3357010	GraphTyper	TRUE	0.99995	0.94635	307844	311.94
K_pneumoniae	GCF_003073315.1	SAMEA3357010	GraphTyper	FALSE	0.99987	0.95459	307844	311.94
K_pneumoniae	GCF_003073315.1	SAMEA3357010	GraphTyper_sv	TRUE	0.99924	0.4729	998124	255.97
K_pneumoniae	GCF_003073315.1	SAMEA3357010	GraphTyper_sv	FALSE	0.99897	0.47685	998124	255.97
K_pneumoniae	GCF_003073315.1	SAMEA3357010	Minos	TRUE	0.99996	0.94858	2219756	534.91
K_pneumoniae	GCF_003073315.1	SAMEA3357010	Minos	FALSE	0.99962	0.95832	2219756	534.91
K_pneumoniae	GCF_003073315.1	SAMEA3357010	SAMtools	FALSE	0.99723	0.84886
K_pneumoniae	GCF_003073315.1	SAMEA3357043	BayesTyper	TRUE	0.99973	0.92841	4937492	960.05
K_pneumoniae	GCF_003073315.1	SAMEA3357043	BayesTyper	FALSE	0.99973	0.92841	4937492	960.05
K_pneumoniae	GCF_003073315.1	SAMEA3357043	Cortex	TRUE	0.99996	0.91382
K_pneumoniae	GCF_003073315.1	SAMEA3357043	Cortex	FALSE	0.99995	0.91641
K_pneumoniae	GCF_003073315.1	SAMEA3357043	GraphTyper	TRUE	0.99995	0.93282	308444	283.54
K_pneumoniae	GCF_003073315.1	SAMEA3357043	GraphTyper	FALSE	0.99988	0.94334	308444	283.54
K_pneumoniae	GCF_003073315.1	SAMEA3357043	GraphTyper_sv	TRUE	0.99922	0.47311	994808	262.8
K_pneumoniae	GCF_003073315.1	SAMEA3357043	GraphTyper_sv	FALSE	0.99905	0.47773	994808	262.8
K_pneumoniae	GCF_003073315.1	SAMEA3357043	Minos	TRUE	0.99998	0.93798	5711368	1532.2
K_pneumoniae	GCF_003073315.1	SAMEA3357043	Minos	FALSE	0.99908	0.94848	5711368	1532.2
K_pneumoniae	GCF_003073315.1	SAMEA3357043	SAMtools	FALSE	0.99666	0.84998
K_pneumoniae	GCF_003073315.1	SAMEA3357077	BayesTyper	TRUE	0.99977	0.94349	4491380	1012.51
K_pneumoniae	GCF_003073315.1	SAMEA3357077	BayesTyper	FALSE	0.99977	0.94349	4491380	1012.51
K_pneumoniae	GCF_003073315.1	SAMEA3357077	Cortex	TRUE	0.99996	0.91904
K_pneumoniae	GCF_003073315.1	SAMEA3357077	Cortex	FALSE	0.99996	0.92254
K_pneumoniae	GCF_003073315.1	SAMEA3357077	GraphTyper	TRUE	0.99988	0.94295	311296	348.45
K_pneumoniae	GCF_003073315.1	SAMEA3357077	GraphTyper	FALSE	0.99984	0.95085	311296	348.45
K_pneumoniae	GCF_003073315.1	SAMEA3357077	GraphTyper_sv	TRUE	0.99859	0.48285	976732	245.5
K_pneumoniae	GCF_003073315.1	SAMEA3357077	GraphTyper_sv	FALSE	0.99827	0.48823	976732	245.5
K_pneumoniae	GCF_003073315.1	SAMEA3357077	Minos	TRUE	0.99981	0.95179	2394304	485
K_pneumoniae	GCF_003073315.1	SAMEA3357077	Minos	FALSE	0.99887	0.95617	2394304	485
K_pneumoniae	GCF_003073315.1	SAMEA3357077	SAMtools	FALSE	0.99571	0.86136
K_pneumoniae	GCF_003073315.1	SAMEA3357080	BayesTyper	TRUE	0.99922	0.93639	4687744	1115.22
K_pneumoniae	GCF_003073315.1	SAMEA3357080	BayesTyper	FALSE	0.99922	0.93639	4687744	1115.22
K_pneumoniae	GCF_003073315.1	SAMEA3357080	Cortex	TRUE	0.99996	0.91364
K_pneumoniae	GCF_003073315.1	SAMEA3357080	Cortex	FALSE	0.99996	0.91807
K_pneumoniae	GCF_003073315.1	SAMEA3357080	GraphTyper	TRUE	0.99982	0.93492	304368	256.82
K_pneumoniae	GCF_003073315.1	SAMEA3357080	GraphTyper	FALSE	0.99963	0.94088	304368	256.82
K_pneumoniae	GCF_003073315.1	SAMEA3357080	GraphTyper_sv	TRUE	0.99859	0.47514	1002884	252.22
K_pneumoniae	GCF_003073315.1	SAMEA3357080	GraphTyper_sv	FALSE	0.99785	0.47942	1002884	252.22
K_pneumoniae	GCF_003073315.1	SAMEA3357080	Minos	TRUE	0.99978	0.94656	2394596	502.13
K_pneumoniae	GCF_003073315.1	SAMEA3357080	Minos	FALSE	0.99732	0.95005	2394596	502.13
K_pneumoniae	GCF_003073315.1	SAMEA3357080	SAMtools	FALSE	0.98725	0.84614
K_pneumoniae	GCF_003073315.1	SAMEA3357193	BayesTyper	TRUE	0.99981	0.93637	4187220	902.27
K_pneumoniae	GCF_003073315.1	SAMEA3357193	BayesTyper	FALSE	0.99981	0.93637	4187220	902.27
K_pneumoniae	GCF_003073315.1	SAMEA3357193	Cortex	TRUE	1	0.91448
K_pneumoniae	GCF_003073315.1	SAMEA3357193	Cortex	FALSE	1	0.91707
K_pneumoniae	GCF_003073315.1	SAMEA3357193	GraphTyper	TRUE	0.99976	0.93949	195860	155.11
K_pneumoniae	GCF_003073315.1	SAMEA3357193	GraphTyper	FALSE	0.99982	0.94831	195860	155.11
K_pneumoniae	GCF_003073315.1	SAMEA3357193	GraphTyper_sv	TRUE	0.99921	0.48269	978876	237.74
K_pneumoniae	GCF_003073315.1	SAMEA3357193	GraphTyper_sv	FALSE	0.99902	0.48872	978876	237.74
K_pneumoniae	GCF_003073315.1	SAMEA3357193	Minos	TRUE	0.99985	0.94421	2975076	547.23
K_pneumoniae	GCF_003073315.1	SAMEA3357193	Minos	FALSE	0.99917	0.95355	2975076	547.23
K_pneumoniae	GCF_003073315.1	SAMEA3357193	SAMtools	FALSE	0.99815	0.8504
K_pneumoniae	GCF_003073315.1	SAMEA3357223	BayesTyper	TRUE	0.99895	0.93759	5062972	1213.32
K_pneumoniae	GCF_003073315.1	SAMEA3357223	BayesTyper	FALSE	0.99895	0.93759	5062972	1213.32
K_pneumoniae	GCF_003073315.1	SAMEA3357223	Cortex	TRUE	1	0.91399
K_pneumoniae	GCF_003073315.1	SAMEA3357223	Cortex	FALSE	1	0.91639
K_pneumoniae	GCF_003073315.1	SAMEA3357223	GraphTyper	TRUE	0.9998	0.9373	195280	148.86
K_pneumoniae	GCF_003073315.1	SAMEA3357223	GraphTyper	FALSE	0.99978	0.94756	195280	148.86
K_pneumoniae	GCF_003073315.1	SAMEA3357223	GraphTyper_sv	TRUE	0.99897	0.48048	991220	294.49
K_pneumoniae	GCF_003073315.1	SAMEA3357223	GraphTyper_sv	FALSE	0.99894	0.48625	991220	294.49
K_pneumoniae	GCF_003073315.1	SAMEA3357223	Minos	TRUE	0.99978	0.94388	2975268	809.84
K_pneumoniae	GCF_003073315.1	SAMEA3357223	Minos	FALSE	0.99521	0.9524	2975268	809.84
K_pneumoniae	GCF_003073315.1	SAMEA3357223	SAMtools	FALSE	0.98763	0.85055
K_pneumoniae	GCF_003073315.1	SAMEA3357268	BayesTyper	TRUE	0.99984	0.94154	5068392	1061.55
K_pneumoniae	GCF_003073315.1	SAMEA3357268	BayesTyper	FALSE	0.99984	0.94154	5068392	1061.55
K_pneumoniae	GCF_003073315.1	SAMEA3357268	Cortex	TRUE	0.99996	0.91857
K_pneumoniae	GCF_003073315.1	SAMEA3357268	Cortex	FALSE	0.99996	0.92385
K_pneumoniae	GCF_003073315.1	SAMEA3357268	GraphTyper	TRUE	0.99986	0.94127	290192	166.14
K_pneumoniae	GCF_003073315.1	SAMEA3357268	GraphTyper	FALSE	0.99988	0.94789	290192	166.14
K_pneumoniae	GCF_003073315.1	SAMEA3357268	GraphTyper_sv	TRUE	0.99875	0.47574	1004296	279.71
K_pneumoniae	GCF_003073315.1	SAMEA3357268	GraphTyper_sv	FALSE	0.99834	0.47951	1004296	279.71
K_pneumoniae	GCF_003073315.1	SAMEA3357268	Minos	TRUE	0.99993	0.94832	2394768	548.45
K_pneumoniae	GCF_003073315.1	SAMEA3357268	Minos	FALSE	0.99937	0.95422	2394768	548.45
K_pneumoniae	GCF_003073315.1	SAMEA3357268	SAMtools	FALSE	0.9972	0.84817
K_pneumoniae	GCF_003073315.1	SAMEA3357272	BayesTyper	TRUE	0.99988	0.94076	4246048	1056.56
K_pneumoniae	GCF_003073315.1	SAMEA3357272	BayesTyper	FALSE	0.99988	0.94076	4246048	1056.56
K_pneumoniae	GCF_003073315.1	SAMEA3357272	Cortex	TRUE	0.99996	0.91871
K_pneumoniae	GCF_003073315.1	SAMEA3357272	Cortex	FALSE	0.99991	0.9241
K_pneumoniae	GCF_003073315.1	SAMEA3357272	GraphTyper	TRUE	0.99986	0.94207	291844	166.58
K_pneumoniae	GCF_003073315.1	SAMEA3357272	GraphTyper	FALSE	0.99972	0.94787	291844	166.58
K_pneumoniae	GCF_003073315.1	SAMEA3357272	GraphTyper_sv	TRUE	0.99862	0.47647	997964	252.51
K_pneumoniae	GCF_003073315.1	SAMEA3357272	GraphTyper_sv	FALSE	0.9984	0.48126	997964	252.51
K_pneumoniae	GCF_003073315.1	SAMEA3357272	Minos	TRUE	0.99985	0.94944	2394476	542.75
K_pneumoniae	GCF_003073315.1	SAMEA3357272	Minos	FALSE	0.99944	0.95431	2394476	542.75
K_pneumoniae	GCF_003073315.1	SAMEA3357272	SAMtools	FALSE	0.99804	0.84986
K_pneumoniae	GCF_003073315.1	SAMEA3357325	BayesTyper	TRUE	0.99983	0.94554	4440568	1177.61
K_pneumoniae	GCF_003073315.1	SAMEA3357325	BayesTyper	FALSE	0.99983	0.94554	4440568	1177.61
K_pneumoniae	GCF_003073315.1	SAMEA3357325	Cortex	TRUE	0.99996	0.92444
K_pneumoniae	GCF_003073315.1	SAMEA3357325	Cortex	FALSE	0.99996	0.92542
K_pneumoniae	GCF_003073315.1	SAMEA3357325	GraphTyper	TRUE	0.99979	0.94937	240888	175.33
K_pneumoniae	GCF_003073315.1	SAMEA3357325	GraphTyper	FALSE	0.99963	0.95627	240888	175.33
K_pneumoniae	GCF_003073315.1	SAMEA3357325	GraphTyper_sv	TRUE	0.99917	0.48963	1010312	329.75
K_pneumoniae	GCF_003073315.1	SAMEA3357325	GraphTyper_sv	FALSE	0.99862	0.49496	1010312	329.75
K_pneumoniae	GCF_003073315.1	SAMEA3357325	Minos	TRUE	0.99981	0.94951	2555732	519.22
K_pneumoniae	GCF_003073315.1	SAMEA3357325	Minos	FALSE	0.99893	0.95947	2555732	519.22
K_pneumoniae	GCF_003073315.1	SAMEA3357325	SAMtools	FALSE	0.99777	0.85413
K_pneumoniae	GCF_003073315.1	SAMEA3357328	BayesTyper	TRUE	0.99983	0.92945	4724612	1098.13
K_pneumoniae	GCF_003073315.1	SAMEA3357328	BayesTyper	FALSE	0.99983	0.92945	4724612	1098.13
K_pneumoniae	GCF_003073315.1	SAMEA3357328	Cortex	TRUE	0.99996	0.90756
K_pneumoniae	GCF_003073315.1	SAMEA3357328	Cortex	FALSE	0.99996	0.90875
K_pneumoniae	GCF_003073315.1	SAMEA3357328	GraphTyper	TRUE	0.99983	0.93149	201968	150.61
K_pneumoniae	GCF_003073315.1	SAMEA3357328	GraphTyper	FALSE	0.99972	0.94116	201968	150.61
K_pneumoniae	GCF_003073315.1	SAMEA3357328	GraphTyper_sv	TRUE	0.99907	0.48946	966032	346.19
K_pneumoniae	GCF_003073315.1	SAMEA3357328	GraphTyper_sv	FALSE	0.9986	0.49496	966032	346.19
K_pneumoniae	GCF_003073315.1	SAMEA3357328	Minos	TRUE	0.99996	0.93124	2555264	544.59
K_pneumoniae	GCF_003073315.1	SAMEA3357328	Minos	FALSE	0.99929	0.94391	2555264	544.59
K_pneumoniae	GCF_003073315.1	SAMEA3357328	SAMtools	FALSE	0.99737	0.85206
K_pneumoniae	GCF_003073315.1	SAMEA3357374	BayesTyper	TRUE	0.99984	0.93723	3540468	1612.13
K_pneumoniae	GCF_003073315.1	SAMEA3357374	BayesTyper	FALSE	0.99984	0.93723	3540468	1612.13
K_pneumoniae	GCF_003073315.1	SAMEA3357374	Cortex	TRUE	0.99997	0.9228
K_pneumoniae	GCF_003073315.1	SAMEA3357374	Cortex	FALSE	0.99995	0.92519
K_pneumoniae	GCF_003073315.1	SAMEA3357374	GraphTyper	TRUE	0.99999	0.94081	311344	290.8
K_pneumoniae	GCF_003073315.1	SAMEA3357374	GraphTyper	FALSE	0.99992	0.95053	311344	290.8
K_pneumoniae	GCF_003073315.1	SAMEA3357374	GraphTyper_sv	TRUE	0.99914	0.47193	988900	282.63
K_pneumoniae	GCF_003073315.1	SAMEA3357374	GraphTyper_sv	FALSE	0.99897	0.47666	988900	282.63
K_pneumoniae	GCF_003073315.1	SAMEA3357374	Minos	TRUE	0.99989	0.94319	2214868	817.23
K_pneumoniae	GCF_003073315.1	SAMEA3357374	Minos	FALSE	0.99977	0.95437	2214868	817.23
K_pneumoniae	GCF_003073315.1	SAMEA3357374	SAMtools	FALSE	0.99733	0.84795
K_pneumoniae	GCF_003073315.1	SAMEA3357381	BayesTyper	TRUE	0.99982	0.92953	3541804	1754.89
K_pneumoniae	GCF_003073315.1	SAMEA3357381	BayesTyper	FALSE	0.99982	0.92953	3541804	1754.89
K_pneumoniae	GCF_003073315.1	SAMEA3357381	Cortex	TRUE	0.99996	0.9086
K_pneumoniae	GCF_003073315.1	SAMEA3357381	Cortex	FALSE	0.99996	0.90967
K_pneumoniae	GCF_003073315.1	SAMEA3357381	GraphTyper	TRUE	0.99987	0.9332	232616	180.18
K_pneumoniae	GCF_003073315.1	SAMEA3357381	GraphTyper	FALSE	0.99977	0.94003	232616	180.18
K_pneumoniae	GCF_003073315.1	SAMEA3357381	GraphTyper_sv	TRUE	0.99917	0.47616	1010008	286.15
K_pneumoniae	GCF_003073315.1	SAMEA3357381	GraphTyper_sv	FALSE	0.99882	0.48196	1010008	286.15
K_pneumoniae	GCF_003073315.1	SAMEA3357381	Minos	TRUE	0.99994	0.93143	2555832	729.98
K_pneumoniae	GCF_003073315.1	SAMEA3357381	Minos	FALSE	0.99875	0.94308	2555832	729.98
K_pneumoniae	GCF_003073315.1	SAMEA3357381	SAMtools	FALSE	0.99692	0.84483
K_pneumoniae	GCF_003073315.1	SAMEA3357405	BayesTyper	TRUE	0.9995	0.94369	3543640	1857.46
K_pneumoniae	GCF_003073315.1	SAMEA3357405	BayesTyper	FALSE	0.9995	0.94369	3543640	1857.46
K_pneumoniae	GCF_003073315.1	SAMEA3357405	Cortex	TRUE	0.99996	0.92307
K_pneumoniae	GCF_003073315.1	SAMEA3357405	Cortex	FALSE	0.99996	0.92432
K_pneumoniae	GCF_003073315.1	SAMEA3357405	GraphTyper	TRUE	0.99985	0.94862	235552	215.68
K_pneumoniae	GCF_003073315.1	SAMEA3357405	GraphTyper	FALSE	0.99967	0.95468	235552	215.68
K_pneumoniae	GCF_003073315.1	SAMEA3357405	GraphTyper_sv	TRUE	0.99909	0.48541	1011180	276.91
K_pneumoniae	GCF_003073315.1	SAMEA3357405	GraphTyper_sv	FALSE	0.99849	0.49343	1011180	276.91
K_pneumoniae	GCF_003073315.1	SAMEA3357405	Minos	TRUE	0.99992	0.95158	2554984	677.43
K_pneumoniae	GCF_003073315.1	SAMEA3357405	Minos	FALSE	0.9977	0.95776	2554984	677.43
K_pneumoniae	GCF_003073315.1	SAMEA3357405	SAMtools	FALSE	0.99173	0.85186
K_pneumoniae	GCF_003073315.1	SAMN06112197	BayesTyper	TRUE	0.99975	0.88063	3541644	1676.6
K_pneumoniae	GCF_003073315.1	SAMN06112197	BayesTyper	FALSE	0.99975	0.88063	3541644	1676.6
K_pneumoniae	GCF_003073315.1	SAMN06112197	Cortex	TRUE	0.99996	0.83369
K_pneumoniae	GCF_003073315.1	SAMN06112197	Cortex	FALSE	0.99996	0.83539
K_pneumoniae	GCF_003073315.1	SAMN06112197	GraphTyper	TRUE	0.99988	0.88914	289988	135.51
K_pneumoniae	GCF_003073315.1	SAMN06112197	GraphTyper	FALSE	0.99977	0.90227	289988	135.51
K_pneumoniae	GCF_003073315.1	SAMN06112197	GraphTyper_sv	TRUE	0.99867	0.47813	924168	150.89
K_pneumoniae	GCF_003073315.1	SAMN06112197	GraphTyper_sv	FALSE	0.99859	0.49229	924168	150.89
K_pneumoniae	GCF_003073315.1	SAMN06112197	Minos	TRUE	0.99975	0.90365	1654004	810.58
K_pneumoniae	GCF_003073315.1	SAMN06112197	Minos	FALSE	0.99901	0.90878	1654004	810.58
K_pneumoniae	GCF_003073315.1	SAMN06112197	SAMtools	FALSE	0.99799	0.84184
K_pneumoniae	GCF_003073315.1	SAMN07211279	BayesTyper	TRUE	0.99973	0.89295	3540180	886.78
K_pneumoniae	GCF_003073315.1	SAMN07211279	BayesTyper	FALSE	0.99973	0.89295	3540180	886.78
K_pneumoniae	GCF_003073315.1	SAMN07211279	Cortex	TRUE	0.99993	0.83811
K_pneumoniae	GCF_003073315.1	SAMN07211279	Cortex	FALSE	0.99993	0.84015
K_pneumoniae	GCF_003073315.1	SAMN07211279	GraphTyper	TRUE	0.99989	0.90295	291620	144.07
K_pneumoniae	GCF_003073315.1	SAMN07211279	GraphTyper	FALSE	0.99972	0.91908	291620	144.07
K_pneumoniae	GCF_003073315.1	SAMN07211279	GraphTyper_sv	TRUE	0.99893	0.50209	910256	167.75
K_pneumoniae	GCF_003073315.1	SAMN07211279	GraphTyper_sv	FALSE	0.9986	0.51914	910256	167.75
K_pneumoniae	GCF_003073315.1	SAMN07211279	Minos	TRUE	0.99978	0.915	1653700	410.75
K_pneumoniae	GCF_003073315.1	SAMN07211279	Minos	FALSE	0.99919	0.92385	1653700	410.75
K_pneumoniae	GCF_003073315.1	SAMN07211279	SAMtools	FALSE	0.99777	0.85994
K_pneumoniae	GCF_003073315.1	SAMN07211280	BayesTyper	TRUE	0.99883	0.88022	3539924	902.23
K_pneumoniae	GCF_003073315.1	SAMN07211280	BayesTyper	FALSE	0.99883	0.88022	3539924	902.23
K_pneumoniae	GCF_003073315.1	SAMN07211280	Cortex	TRUE	0.99996	0.81708
K_pneumoniae	GCF_003073315.1	SAMN07211280	Cortex	FALSE	0.99996	0.82048
K_pneumoniae	GCF_003073315.1	SAMN07211280	GraphTyper	TRUE	0.99992	0.88449	290016	142.36
K_pneumoniae	GCF_003073315.1	SAMN07211280	GraphTyper	FALSE	0.99915	0.9024	290016	142.36
K_pneumoniae	GCF_003073315.1	SAMN07211280	GraphTyper_sv	TRUE	0.99904	0.48809	914184	177.09
K_pneumoniae	GCF_003073315.1	SAMN07211280	GraphTyper_sv	FALSE	0.99806	0.50407	914184	177.09
K_pneumoniae	GCF_003073315.1	SAMN07211280	Minos	TRUE	0.99959	0.90199	1653676	444.03
K_pneumoniae	GCF_003073315.1	SAMN07211280	Minos	FALSE	0.99749	0.90799	1653676	444.03
K_pneumoniae	GCF_003073315.1	SAMN07211280	SAMtools	FALSE	0.9955	0.84543
K_pneumoniae	GCF_003073315.1	SAMN07211282	BayesTyper	TRUE	0.99963	0.90327	3536508	917.16
K_pneumoniae	GCF_003073315.1	SAMN07211282	BayesTyper	FALSE	0.99963	0.90327	3536508	917.16
K_pneumoniae	GCF_003073315.1	SAMN07211282	Cortex	TRUE	0.99996	0.84561
K_pneumoniae	GCF_003073315.1	SAMN07211282	Cortex	FALSE	0.99988	0.84853
K_pneumoniae	GCF_003073315.1	SAMN07211282	GraphTyper	TRUE	0.9999	0.90778	290236	144.02
K_pneumoniae	GCF_003073315.1	SAMN07211282	GraphTyper	FALSE	0.99983	0.92342	290236	144.02
K_pneumoniae	GCF_003073315.1	SAMN07211282	GraphTyper_sv	TRUE	0.99878	0.49434	922876	183.81
K_pneumoniae	GCF_003073315.1	SAMN07211282	GraphTyper_sv	FALSE	0.99858	0.50872	922876	183.81
K_pneumoniae	GCF_003073315.1	SAMN07211282	Minos	TRUE	0.99973	0.92488	3109216	834.11
K_pneumoniae	GCF_003073315.1	SAMN07211282	Minos	FALSE	0.99905	0.92988	3109216	834.11
K_pneumoniae	GCF_003073315.1	SAMN07211282	SAMtools	FALSE	0.99744	0.85792
K_pneumoniae	GCF_003076555.1	SAMEA3357010	BayesTyper	TRUE	0.99903	0.94222	4279724	672.12
K_pneumoniae	GCF_003076555.1	SAMEA3357010	BayesTyper	FALSE	0.99903	0.94222	4279724	672.12
K_pneumoniae	GCF_003076555.1	SAMEA3357010	Cortex	TRUE	1	0.92306
K_pneumoniae	GCF_003076555.1	SAMEA3357010	Cortex	FALSE	1	0.92343
K_pneumoniae	GCF_003076555.1	SAMEA3357010	GraphTyper	TRUE	0.99988	0.93431	138140	138.44
K_pneumoniae	GCF_003076555.1	SAMEA3357010	GraphTyper	FALSE	0.9997	0.94704	138140	138.44
K_pneumoniae	GCF_003076555.1	SAMEA3357010	GraphTyper_sv	TRUE	0.99949	0.77002	233712	87.04
K_pneumoniae	GCF_003076555.1	SAMEA3357010	GraphTyper_sv	FALSE	0.99899	0.77233	233712	87.04
K_pneumoniae	GCF_003076555.1	SAMEA3357010	Minos	TRUE	0.99991	0.94046	3015828	302.76
K_pneumoniae	GCF_003076555.1	SAMEA3357010	Minos	FALSE	0.99853	0.95053	3015828	302.76
K_pneumoniae	GCF_003076555.1	SAMEA3357010	SAMtools	FALSE	0.99312	0.82861
K_pneumoniae	GCF_003076555.1	SAMEA3357043	BayesTyper	TRUE	0.99885	0.94081	4927336	681.79
K_pneumoniae	GCF_003076555.1	SAMEA3357043	BayesTyper	FALSE	0.99885	0.94081	4927336	681.79
K_pneumoniae	GCF_003076555.1	SAMEA3357043	Cortex	TRUE	1	0.92148
K_pneumoniae	GCF_003076555.1	SAMEA3357043	Cortex	FALSE	0.99998	0.92185
K_pneumoniae	GCF_003076555.1	SAMEA3357043	GraphTyper	TRUE	0.99986	0.93057	138644	126.66
K_pneumoniae	GCF_003076555.1	SAMEA3357043	GraphTyper	FALSE	0.99979	0.94525	138644	126.66
K_pneumoniae	GCF_003076555.1	SAMEA3357043	GraphTyper_sv	TRUE	0.99945	0.7694	232020	96.95
K_pneumoniae	GCF_003076555.1	SAMEA3357043	GraphTyper_sv	FALSE	0.99924	0.7713	232020	96.95
K_pneumoniae	GCF_003076555.1	SAMEA3357043	Minos	TRUE	0.99989	0.94058	3015888	324.35
K_pneumoniae	GCF_003076555.1	SAMEA3357043	Minos	FALSE	0.99766	0.95022	3015888	324.35
K_pneumoniae	GCF_003076555.1	SAMEA3357043	SAMtools	FALSE	0.99312	0.82945
K_pneumoniae	GCF_003076555.1	SAMEA3357077	BayesTyper	TRUE	0.99968	0.96014	4468704	706.07
K_pneumoniae	GCF_003076555.1	SAMEA3357077	BayesTyper	FALSE	0.99968	0.96014	4468704	706.07
K_pneumoniae	GCF_003076555.1	SAMEA3357077	Cortex	TRUE	1	0.93485
K_pneumoniae	GCF_003076555.1	SAMEA3357077	Cortex	FALSE	1	0.93549
K_pneumoniae	GCF_003076555.1	SAMEA3357077	GraphTyper	TRUE	0.99994	0.96078	119876	104.06
K_pneumoniae	GCF_003076555.1	SAMEA3357077	GraphTyper	FALSE	0.99986	0.96607	119876	104.06
K_pneumoniae	GCF_003076555.1	SAMEA3357077	GraphTyper_sv	TRUE	0.99959	0.80371	217752	87.05
K_pneumoniae	GCF_003076555.1	SAMEA3357077	GraphTyper_sv	FALSE	0.99934	0.80669	217752	87.05
K_pneumoniae	GCF_003076555.1	SAMEA3357077	Minos	TRUE	0.99991	0.96364	3502100	863.58
K_pneumoniae	GCF_003076555.1	SAMEA3357077	Minos	FALSE	0.99861	0.9713	3502100	863.58
K_pneumoniae	GCF_003076555.1	SAMEA3357077	SAMtools	FALSE	0.99461	0.89213
K_pneumoniae	GCF_003076555.1	SAMEA3357080	BayesTyper	TRUE	0.99822	0.95913	4693316	805.86
K_pneumoniae	GCF_003076555.1	SAMEA3357080	BayesTyper	FALSE	0.99822	0.95913	4693316	805.86
K_pneumoniae	GCF_003076555.1	SAMEA3357080	Cortex	TRUE	1	0.93474
K_pneumoniae	GCF_003076555.1	SAMEA3357080	Cortex	FALSE	1	0.9353
K_pneumoniae	GCF_003076555.1	SAMEA3357080	GraphTyper	TRUE	0.99994	0.95707	110032	89.8
K_pneumoniae	GCF_003076555.1	SAMEA3357080	GraphTyper	FALSE	0.99948	0.96266	110032	89.8
K_pneumoniae	GCF_003076555.1	SAMEA3357080	GraphTyper_sv	TRUE	0.9997	0.80374	219384	93.16
K_pneumoniae	GCF_003076555.1	SAMEA3357080	GraphTyper_sv	FALSE	0.9991	0.80687	219384	93.16
K_pneumoniae	GCF_003076555.1	SAMEA3357080	Minos	TRUE	0.99989	0.96307	2417888	285.06
K_pneumoniae	GCF_003076555.1	SAMEA3357080	Minos	FALSE	0.99006	0.97104	2417888	285.06
K_pneumoniae	GCF_003076555.1	SAMEA3357080	SAMtools	FALSE	0.97401	0.89004
K_pneumoniae	GCF_003076555.1	SAMEA3357193	BayesTyper	TRUE	0.99985	0.92506	4155712	662.05
K_pneumoniae	GCF_003076555.1	SAMEA3357193	BayesTyper	FALSE	0.99985	0.92506	4155712	662.05
K_pneumoniae	GCF_003076555.1	SAMEA3357193	Cortex	TRUE	1	0.89812
K_pneumoniae	GCF_003076555.1	SAMEA3357193	Cortex	FALSE	1	0.89899
K_pneumoniae	GCF_003076555.1	SAMEA3357193	GraphTyper	TRUE	0.99987	0.92832	134700	114.71
K_pneumoniae	GCF_003076555.1	SAMEA3357193	GraphTyper	FALSE	0.99974	0.93443	134700	114.71
K_pneumoniae	GCF_003076555.1	SAMEA3357193	GraphTyper_sv	TRUE	0.99971	0.80842	225084	84.81
K_pneumoniae	GCF_003076555.1	SAMEA3357193	GraphTyper_sv	FALSE	0.99946	0.8131	225084	84.81
K_pneumoniae	GCF_003076555.1	SAMEA3357193	Minos	TRUE	0.99995	0.92497	2189084	270.52
K_pneumoniae	GCF_003076555.1	SAMEA3357193	Minos	FALSE	0.99881	0.93738	2189084	270.52
K_pneumoniae	GCF_003076555.1	SAMEA3357193	SAMtools	FALSE	0.99811	0.86111
K_pneumoniae	GCF_003076555.1	SAMEA3357223	BayesTyper	TRUE	0.99841	0.92373	5059436	719.35
K_pneumoniae	GCF_003076555.1	SAMEA3357223	BayesTyper	FALSE	0.99841	0.92373	5059436	719.35
K_pneumoniae	GCF_003076555.1	SAMEA3357223	Cortex	TRUE	1	0.89794
K_pneumoniae	GCF_003076555.1	SAMEA3357223	Cortex	FALSE	1	0.89888
K_pneumoniae	GCF_003076555.1	SAMEA3357223	GraphTyper	TRUE	0.9999	0.92304	135092	145.6
K_pneumoniae	GCF_003076555.1	SAMEA3357223	GraphTyper	FALSE	0.99977	0.93173	135092	145.6
K_pneumoniae	GCF_003076555.1	SAMEA3357223	GraphTyper_sv	TRUE	0.99957	0.80924	225584	98.05
K_pneumoniae	GCF_003076555.1	SAMEA3357223	GraphTyper_sv	FALSE	0.99953	0.81282	225584	98.05
K_pneumoniae	GCF_003076555.1	SAMEA3357223	Minos	TRUE	1	0.92547	2189244	325.23
K_pneumoniae	GCF_003076555.1	SAMEA3357223	Minos	FALSE	0.99379	0.93599	2189244	325.23
K_pneumoniae	GCF_003076555.1	SAMEA3357223	SAMtools	FALSE	0.98359	0.85926
K_pneumoniae	GCF_003076555.1	SAMEA3357268	BayesTyper	TRUE	0.99937	0.95776	4914788	650.52
K_pneumoniae	GCF_003076555.1	SAMEA3357268	BayesTyper	FALSE	0.99937	0.95776	4914788	650.52
K_pneumoniae	GCF_003076555.1	SAMEA3357268	Cortex	TRUE	1	0.93226
K_pneumoniae	GCF_003076555.1	SAMEA3357268	Cortex	FALSE	1	0.93297
K_pneumoniae	GCF_003076555.1	SAMEA3357268	GraphTyper	TRUE	0.99991	0.95987	109964	96.69
K_pneumoniae	GCF_003076555.1	SAMEA3357268	GraphTyper	FALSE	0.99983	0.96636	109964	96.69
K_pneumoniae	GCF_003076555.1	SAMEA3357268	GraphTyper_sv	TRUE	0.9993	0.80433	222468	90.39
K_pneumoniae	GCF_003076555.1	SAMEA3357268	GraphTyper_sv	FALSE	0.99908	0.80702	222468	90.39
K_pneumoniae	GCF_003076555.1	SAMEA3357268	Minos	TRUE	0.99991	0.95844	2417848	343.89
K_pneumoniae	GCF_003076555.1	SAMEA3357268	Minos	FALSE	0.99878	0.96906	2417848	343.89
K_pneumoniae	GCF_003076555.1	SAMEA3357268	SAMtools	FALSE	0.99473	0.89209
K_pneumoniae	GCF_003076555.1	SAMEA3357272	BayesTyper	TRUE	0.99967	0.92638	4317464	669.85
K_pneumoniae	GCF_003076555.1	SAMEA3357272	BayesTyper	FALSE	0.99967	0.92638	4317464	669.85
K_pneumoniae	GCF_003076555.1	SAMEA3357272	Cortex	TRUE	1	0.93232
K_pneumoniae	GCF_003076555.1	SAMEA3357272	Cortex	FALSE	1	0.93328
K_pneumoniae	GCF_003076555.1	SAMEA3357272	GraphTyper	TRUE	0.99997	0.96178	110896	72.99
K_pneumoniae	GCF_003076555.1	SAMEA3357272	GraphTyper	FALSE	0.99977	0.96626	110896	72.99
K_pneumoniae	GCF_003076555.1	SAMEA3357272	GraphTyper_sv	TRUE	0.99941	0.80465	219272	87.42
K_pneumoniae	GCF_003076555.1	SAMEA3357272	GraphTyper_sv	FALSE	0.99916	0.80735	219272	87.42
K_pneumoniae	GCF_003076555.1	SAMEA3357272	Minos	TRUE	0.99994	0.95999	2418124	286.53
K_pneumoniae	GCF_003076555.1	SAMEA3357272	Minos	FALSE	0.999	0.96895	2418124	286.53
K_pneumoniae	GCF_003076555.1	SAMEA3357272	SAMtools	FALSE	0.99689	0.89145
K_pneumoniae	GCF_003076555.1	SAMEA3357325	BayesTyper	TRUE	0.99975	0.94445	4446640	657.15
K_pneumoniae	GCF_003076555.1	SAMEA3357325	BayesTyper	FALSE	0.99975	0.94445	4446640	657.15
K_pneumoniae	GCF_003076555.1	SAMEA3357325	Cortex	TRUE	0.99998	0.92097
K_pneumoniae	GCF_003076555.1	SAMEA3357325	Cortex	FALSE	0.99998	0.92161
K_pneumoniae	GCF_003076555.1	SAMEA3357325	GraphTyper	TRUE	0.9998	0.94608	142352	148.51
K_pneumoniae	GCF_003076555.1	SAMEA3357325	GraphTyper	FALSE	0.99958	0.95125	142352	148.51
K_pneumoniae	GCF_003076555.1	SAMEA3357325	GraphTyper_sv	TRUE	0.99963	0.81166	240056	98.87
K_pneumoniae	GCF_003076555.1	SAMEA3357325	GraphTyper_sv	FALSE	0.99945	0.81564	240056	98.87
K_pneumoniae	GCF_003076555.1	SAMEA3357325	Minos	TRUE	0.99991	0.94426	2554576	344.6
K_pneumoniae	GCF_003076555.1	SAMEA3357325	Minos	FALSE	0.99815	0.95505	2554576	344.6
K_pneumoniae	GCF_003076555.1	SAMEA3357325	SAMtools	FALSE	0.9963	0.85906
K_pneumoniae	GCF_003076555.1	SAMEA3357328	BayesTyper	TRUE	0.99971	0.95527	4824004	679.34
K_pneumoniae	GCF_003076555.1	SAMEA3357328	BayesTyper	FALSE	0.99971	0.95527	4824004	679.34
K_pneumoniae	GCF_003076555.1	SAMEA3357328	Cortex	TRUE	0.99998	0.93193
K_pneumoniae	GCF_003076555.1	SAMEA3357328	Cortex	FALSE	0.99998	0.93252
K_pneumoniae	GCF_003076555.1	SAMEA3357328	GraphTyper	TRUE	0.9998	0.95172	134908	105.64
K_pneumoniae	GCF_003076555.1	SAMEA3357328	GraphTyper	FALSE	0.99962	0.95897	134908	105.64
K_pneumoniae	GCF_003076555.1	SAMEA3357328	GraphTyper_sv	TRUE	0.9994	0.82269	235404	103.48
K_pneumoniae	GCF_003076555.1	SAMEA3357328	GraphTyper_sv	FALSE	0.99937	0.82695	235404	103.48
K_pneumoniae	GCF_003076555.1	SAMEA3357328	Minos	TRUE	0.99998	0.95269	2554616	325.41
K_pneumoniae	GCF_003076555.1	SAMEA3357328	Minos	FALSE	0.99912	0.96539	2554616	325.41
K_pneumoniae	GCF_003076555.1	SAMEA3357328	SAMtools	FALSE	0.99576	0.86531
K_pneumoniae	GCF_003076555.1	SAMEA3357374	BayesTyper	TRUE	0.99984	0.95382	3989868	661.41
K_pneumoniae	GCF_003076555.1	SAMEA3357374	BayesTyper	FALSE	0.99984	0.95382	3989868	661.41
K_pneumoniae	GCF_003076555.1	SAMEA3357374	Cortex	TRUE	1	0.93444
K_pneumoniae	GCF_003076555.1	SAMEA3357374	Cortex	FALSE	1	0.93495
K_pneumoniae	GCF_003076555.1	SAMEA3357374	GraphTyper	TRUE	0.99993	0.91675	138328	174.44
K_pneumoniae	GCF_003076555.1	SAMEA3357374	GraphTyper	FALSE	0.99971	0.92711	138328	174.44
K_pneumoniae	GCF_003076555.1	SAMEA3357374	GraphTyper_sv	TRUE	0.99927	0.74404	234844	94.92
K_pneumoniae	GCF_003076555.1	SAMEA3357374	GraphTyper_sv	FALSE	0.9992	0.74664	234844	94.92
K_pneumoniae	GCF_003076555.1	SAMEA3357374	Minos	TRUE	0.9998	0.95233	3016936	337.87
K_pneumoniae	GCF_003076555.1	SAMEA3357374	Minos	FALSE	0.99899	0.96206	3016936	337.87
K_pneumoniae	GCF_003076555.1	SAMEA3357374	SAMtools	FALSE	0.99565	0.80142
K_pneumoniae	GCF_003076555.1	SAMEA3357381	BayesTyper	TRUE	0.99974	0.9293	4230200	1333.35
K_pneumoniae	GCF_003076555.1	SAMEA3357381	BayesTyper	FALSE	0.99974	0.9293	4230200	1333.35
K_pneumoniae	GCF_003076555.1	SAMEA3357381	Cortex	TRUE	0.99997	0.9057
K_pneumoniae	GCF_003076555.1	SAMEA3357381	Cortex	FALSE	0.99997	0.90629
K_pneumoniae	GCF_003076555.1	SAMEA3357381	GraphTyper	TRUE	0.99977	0.92855	139032	88.47
K_pneumoniae	GCF_003076555.1	SAMEA3357381	GraphTyper	FALSE	0.99952	0.9342	139032	88.47
K_pneumoniae	GCF_003076555.1	SAMEA3357381	GraphTyper_sv	TRUE	0.99959	0.79314	229004	85.72
K_pneumoniae	GCF_003076555.1	SAMEA3357381	GraphTyper_sv	FALSE	0.99948	0.79807	229004	85.72
K_pneumoniae	GCF_003076555.1	SAMEA3357381	Minos	TRUE	0.99995	0.92807	2554576	351.21
K_pneumoniae	GCF_003076555.1	SAMEA3357381	Minos	FALSE	0.99775	0.94057	2554576	351.21
K_pneumoniae	GCF_003076555.1	SAMEA3357381	SAMtools	FALSE	0.99552	0.86645
K_pneumoniae	GCF_003076555.1	SAMEA3357405	BayesTyper	TRUE	0.99877	0.95188	4170164	1433.76
K_pneumoniae	GCF_003076555.1	SAMEA3357405	BayesTyper	FALSE	0.99877	0.95188	4170164	1433.76
K_pneumoniae	GCF_003076555.1	SAMEA3357405	Cortex	TRUE	0.99998	0.92883
K_pneumoniae	GCF_003076555.1	SAMEA3357405	Cortex	FALSE	0.99998	0.92947
K_pneumoniae	GCF_003076555.1	SAMEA3357405	GraphTyper	TRUE	0.99977	0.94955	142444	170.64
K_pneumoniae	GCF_003076555.1	SAMEA3357405	GraphTyper	FALSE	0.99962	0.95654	142444	170.64
K_pneumoniae	GCF_003076555.1	SAMEA3357405	GraphTyper_sv	TRUE	0.99948	0.81912	238140	78.84
K_pneumoniae	GCF_003076555.1	SAMEA3357405	GraphTyper_sv	FALSE	0.99944	0.82389	238140	78.84
K_pneumoniae	GCF_003076555.1	SAMEA3357405	Minos	TRUE	0.99976	0.9571	2565104	313.71
K_pneumoniae	GCF_003076555.1	SAMEA3357405	Minos	FALSE	0.99508	0.96378	2565104	313.71
K_pneumoniae	GCF_003076555.1	SAMEA3357405	SAMtools	FALSE	0.98417	0.86431
K_pneumoniae	GCF_003076555.1	SAMN06112197	BayesTyper	TRUE	0.99956	0.92239	3488916	1407.88
K_pneumoniae	GCF_003076555.1	SAMN06112197	BayesTyper	FALSE	0.99956	0.92239	3488916	1407.88
K_pneumoniae	GCF_003076555.1	SAMN06112197	Cortex	TRUE	1	0.86809
K_pneumoniae	GCF_003076555.1	SAMN06112197	Cortex	FALSE	1	0.86874
K_pneumoniae	GCF_003076555.1	SAMN06112197	GraphTyper	TRUE	0.99988	0.92527	109872	64.92
K_pneumoniae	GCF_003076555.1	SAMN06112197	GraphTyper	FALSE	0.99979	0.93191	109872	64.92
K_pneumoniae	GCF_003076555.1	SAMN06112197	GraphTyper_sv	TRUE	0.99971	0.80722	219000	56.91
K_pneumoniae	GCF_003076555.1	SAMN06112197	GraphTyper_sv	FALSE	0.99938	0.81462	219000	56.91
K_pneumoniae	GCF_003076555.1	SAMN06112197	Minos	TRUE	0.99975	0.93127	1853668	276.18
K_pneumoniae	GCF_003076555.1	SAMN06112197	Minos	FALSE	0.9976	0.93589	1853668	276.18
K_pneumoniae	GCF_003076555.1	SAMN06112197	SAMtools	FALSE	0.99393	0.89004
K_pneumoniae	GCF_003076555.1	SAMN07211279	BayesTyper	TRUE	0.99978	0.93628	3488400	1335.65
K_pneumoniae	GCF_003076555.1	SAMN07211279	BayesTyper	FALSE	0.99978	0.93628	3488400	1335.65
K_pneumoniae	GCF_003076555.1	SAMN07211279	Cortex	TRUE	1	0.86198
K_pneumoniae	GCF_003076555.1	SAMN07211279	Cortex	FALSE	1	0.86247
K_pneumoniae	GCF_003076555.1	SAMN07211279	GraphTyper	TRUE	0.99997	0.94312	110056	78.68
K_pneumoniae	GCF_003076555.1	SAMN07211279	GraphTyper	FALSE	0.99976	0.94972	110056	78.68
K_pneumoniae	GCF_003076555.1	SAMN07211279	GraphTyper_sv	TRUE	0.99978	0.79343	217304	56.92
K_pneumoniae	GCF_003076555.1	SAMN07211279	GraphTyper_sv	FALSE	0.99952	0.7985	217304	56.92
K_pneumoniae	GCF_003076555.1	SAMN07211279	Minos	TRUE	0.99973	0.94507	8547840	1966.61
K_pneumoniae	GCF_003076555.1	SAMN07211279	Minos	FALSE	0.99912	0.95538	8547840	1966.61
K_pneumoniae	GCF_003076555.1	SAMN07211279	SAMtools	FALSE	0.99223	0.88913
K_pneumoniae	GCF_003076555.1	SAMN07211280	BayesTyper	TRUE	0.99988	0.93768	3488272	1337.84
K_pneumoniae	GCF_003076555.1	SAMN07211280	BayesTyper	FALSE	0.99988	0.93768	3488272	1337.84
K_pneumoniae	GCF_003076555.1	SAMN07211280	Cortex	TRUE	1	0.88429
K_pneumoniae	GCF_003076555.1	SAMN07211280	Cortex	FALSE	1	0.88486
K_pneumoniae	GCF_003076555.1	SAMN07211280	GraphTyper	TRUE	0.99985	0.9338	110700	63.43
K_pneumoniae	GCF_003076555.1	SAMN07211280	GraphTyper	FALSE	0.99985	0.94635	110700	63.43
K_pneumoniae	GCF_003076555.1	SAMN07211280	GraphTyper_sv	TRUE	0.99967	0.79177	219640	62.62
K_pneumoniae	GCF_003076555.1	SAMN07211280	GraphTyper_sv	FALSE	0.99949	0.79989	219640	62.62
K_pneumoniae	GCF_003076555.1	SAMN07211280	Minos	TRUE	0.99982	0.9438	1853568	438.29
K_pneumoniae	GCF_003076555.1	SAMN07211280	Minos	FALSE	0.99861	0.95124	1853568	438.29
K_pneumoniae	GCF_003076555.1	SAMN07211280	SAMtools	FALSE	0.99656	0.8893
K_pneumoniae	GCF_003076555.1	SAMN07211282	BayesTyper	TRUE	0.99981	0.90836	3488216	1410.02
K_pneumoniae	GCF_003076555.1	SAMN07211282	BayesTyper	FALSE	0.99981	0.90836	3488216	1410.02
K_pneumoniae	GCF_003076555.1	SAMN07211282	Cortex	TRUE	1	0.84676
K_pneumoniae	GCF_003076555.1	SAMN07211282	Cortex	FALSE	1	0.84735
K_pneumoniae	GCF_003076555.1	SAMN07211282	GraphTyper	TRUE	0.99994	0.90763	110068	58.71
K_pneumoniae	GCF_003076555.1	SAMN07211282	GraphTyper	FALSE	0.99975	0.91508	110068	58.71
K_pneumoniae	GCF_003076555.1	SAMN07211282	GraphTyper_sv	TRUE	0.99967	0.78931	218008	59.53
K_pneumoniae	GCF_003076555.1	SAMN07211282	GraphTyper_sv	FALSE	0.99938	0.7957	218008	59.53
K_pneumoniae	GCF_003076555.1	SAMN07211282	Minos	TRUE	0.99969	0.91284	1848940	270.02
K_pneumoniae	GCF_003076555.1	SAMN07211282	Minos	FALSE	0.99811	0.92151	1848940	270.02
K_pneumoniae	GCF_003076555.1	SAMN07211282	SAMtools	FALSE	0.99645	0.88826
K_pneumoniae	GCF_011006575.1	SAMEA3357010	BayesTyper	TRUE	0.99989	0.92688	4266924	769.69
K_pneumoniae	GCF_011006575.1	SAMEA3357010	BayesTyper	FALSE	0.99989	0.92688	4266924	769.69
K_pneumoniae	GCF_011006575.1	SAMEA3357010	Cortex	TRUE	1	0.90657
K_pneumoniae	GCF_011006575.1	SAMEA3357010	Cortex	FALSE	1	0.90753
K_pneumoniae	GCF_011006575.1	SAMEA3357010	GraphTyper	TRUE	0.99995	0.9184	273900	257.71
K_pneumoniae	GCF_011006575.1	SAMEA3357010	GraphTyper	FALSE	0.99993	0.92625	273900	257.71
K_pneumoniae	GCF_011006575.1	SAMEA3357010	GraphTyper_sv	TRUE	0.99971	0.7366	234288	102.26
K_pneumoniae	GCF_011006575.1	SAMEA3357010	GraphTyper_sv	FALSE	0.99965	0.74048	234288	102.26
K_pneumoniae	GCF_011006575.1	SAMEA3357010	Minos	TRUE	0.99993	0.93277	3807624	364.42
K_pneumoniae	GCF_011006575.1	SAMEA3357010	Minos	FALSE	0.99951	0.93855	3807624	364.42
K_pneumoniae	GCF_011006575.1	SAMEA3357010	SAMtools	FALSE	0.99364	0.82022
K_pneumoniae	GCF_011006575.1	SAMEA3357043	BayesTyper	TRUE	0.99986	0.92639	4926000	742.54
K_pneumoniae	GCF_011006575.1	SAMEA3357043	BayesTyper	FALSE	0.99986	0.92639	4926000	742.54
K_pneumoniae	GCF_011006575.1	SAMEA3357043	Cortex	TRUE	1	0.90605
K_pneumoniae	GCF_011006575.1	SAMEA3357043	Cortex	FALSE	1	0.90682
K_pneumoniae	GCF_011006575.1	SAMEA3357043	GraphTyper	TRUE	0.99998	0.90854	278140	338.79
K_pneumoniae	GCF_011006575.1	SAMEA3357043	GraphTyper	FALSE	0.99995	0.92427	278140	338.79
K_pneumoniae	GCF_011006575.1	SAMEA3357043	GraphTyper_sv	TRUE	0.99971	0.73558	234548	111.74
K_pneumoniae	GCF_011006575.1	SAMEA3357043	GraphTyper_sv	FALSE	0.99968	0.73788	234548	111.74
K_pneumoniae	GCF_011006575.1	SAMEA3357043	Minos	TRUE	0.99993	0.93127	3807872	798.21
K_pneumoniae	GCF_011006575.1	SAMEA3357043	Minos	FALSE	0.99909	0.93793	3807872	798.21
K_pneumoniae	GCF_011006575.1	SAMEA3357043	SAMtools	FALSE	0.99232	0.82082
K_pneumoniae	GCF_011006575.1	SAMEA3357077	BayesTyper	TRUE	0.99961	0.88798	4459868	778.79
K_pneumoniae	GCF_011006575.1	SAMEA3357077	BayesTyper	FALSE	0.99961	0.88798	4459868	778.79
K_pneumoniae	GCF_011006575.1	SAMEA3357077	Cortex	TRUE	0.99997	0.88603
K_pneumoniae	GCF_011006575.1	SAMEA3357077	Cortex	FALSE	0.99997	0.88716
K_pneumoniae	GCF_011006575.1	SAMEA3357077	GraphTyper	TRUE	0.99992	0.91019	100160	107.25
K_pneumoniae	GCF_011006575.1	SAMEA3357077	GraphTyper	FALSE	0.9997	0.91983	100160	107.25
K_pneumoniae	GCF_011006575.1	SAMEA3357077	GraphTyper_sv	TRUE	0.99952	0.77284	218536	91.97
K_pneumoniae	GCF_011006575.1	SAMEA3357077	GraphTyper_sv	FALSE	0.99942	0.77675	218536	91.97
K_pneumoniae	GCF_011006575.1	SAMEA3357077	Minos	TRUE	0.99973	0.91817	2451692	298.37
K_pneumoniae	GCF_011006575.1	SAMEA3357077	Minos	FALSE	0.99798	0.9231	2451692	298.37
K_pneumoniae	GCF_011006575.1	SAMEA3357077	SAMtools	FALSE	0.99203	0.84433
K_pneumoniae	GCF_011006575.1	SAMEA3357080	BayesTyper	TRUE	0.99776	0.88529	4685084	882.1
K_pneumoniae	GCF_011006575.1	SAMEA3357080	BayesTyper	FALSE	0.99776	0.88529	4685084	882.1
K_pneumoniae	GCF_011006575.1	SAMEA3357080	Cortex	TRUE	0.99997	0.88713
K_pneumoniae	GCF_011006575.1	SAMEA3357080	Cortex	FALSE	0.99997	0.88852
K_pneumoniae	GCF_011006575.1	SAMEA3357080	GraphTyper	TRUE	0.9999	0.89307	100584	130.93
K_pneumoniae	GCF_011006575.1	SAMEA3357080	GraphTyper	FALSE	0.99946	0.90461	100584	130.93
K_pneumoniae	GCF_011006575.1	SAMEA3357080	GraphTyper_sv	TRUE	0.99967	0.77147	222064	97.28
K_pneumoniae	GCF_011006575.1	SAMEA3357080	GraphTyper_sv	FALSE	0.9988	0.77504	222064	97.28
K_pneumoniae	GCF_011006575.1	SAMEA3357080	Minos	TRUE	0.9996	0.91998	2451872	317.96
K_pneumoniae	GCF_011006575.1	SAMEA3357080	Minos	FALSE	0.98938	0.92404	2451872	317.96
K_pneumoniae	GCF_011006575.1	SAMEA3357080	SAMtools	FALSE	0.97451	0.84199
K_pneumoniae	GCF_011006575.1	SAMEA3357193	BayesTyper	TRUE	0.99975	0.92594	4157160	1524.57
K_pneumoniae	GCF_011006575.1	SAMEA3357193	BayesTyper	FALSE	0.99975	0.92594	4157160	1524.57
K_pneumoniae	GCF_011006575.1	SAMEA3357193	Cortex	TRUE	0.99988	0.90677
K_pneumoniae	GCF_011006575.1	SAMEA3357193	Cortex	FALSE	0.99988	0.90762
K_pneumoniae	GCF_011006575.1	SAMEA3357193	GraphTyper	TRUE	0.99991	0.92859	129052	210.32
K_pneumoniae	GCF_011006575.1	SAMEA3357193	GraphTyper	FALSE	0.99977	0.93311	129052	210.32
K_pneumoniae	GCF_011006575.1	SAMEA3357193	GraphTyper_sv	TRUE	0.99907	0.78637	215944	89.5
K_pneumoniae	GCF_011006575.1	SAMEA3357193	GraphTyper_sv	FALSE	0.99911	0.78843	215944	89.5
K_pneumoniae	GCF_011006575.1	SAMEA3357193	Minos	TRUE	0.99988	0.93204	2338352	746.56
K_pneumoniae	GCF_011006575.1	SAMEA3357193	Minos	FALSE	0.99846	0.93703	2338352	746.56
K_pneumoniae	GCF_011006575.1	SAMEA3357193	SAMtools	FALSE	0.9969	0.85591
K_pneumoniae	GCF_011006575.1	SAMEA3357223	BayesTyper	TRUE	0.99859	0.92616	5071636	1421.01
K_pneumoniae	GCF_011006575.1	SAMEA3357223	BayesTyper	FALSE	0.99859	0.92616	5071636	1421.01
K_pneumoniae	GCF_011006575.1	SAMEA3357223	Cortex	TRUE	1	0.90726
K_pneumoniae	GCF_011006575.1	SAMEA3357223	Cortex	FALSE	1	0.90822
K_pneumoniae	GCF_011006575.1	SAMEA3357223	GraphTyper	TRUE	0.99995	0.90159	128976	177.22
K_pneumoniae	GCF_011006575.1	SAMEA3357223	GraphTyper	FALSE	0.99967	0.91031	128976	177.22
K_pneumoniae	GCF_011006575.1	SAMEA3357223	GraphTyper_sv	TRUE	0.99896	0.77608	217392	99.22
K_pneumoniae	GCF_011006575.1	SAMEA3357223	GraphTyper_sv	FALSE	0.99889	0.77812	217392	99.22
K_pneumoniae	GCF_011006575.1	SAMEA3357223	Minos	TRUE	0.99982	0.93253	2338448	959.4
K_pneumoniae	GCF_011006575.1	SAMEA3357223	Minos	FALSE	0.99175	0.93753	2338448	959.4
K_pneumoniae	GCF_011006575.1	SAMEA3357223	SAMtools	FALSE	0.97814	0.85434
K_pneumoniae	GCF_011006575.1	SAMEA3357268	BayesTyper	TRUE	0.99972	0.88501	4938192	1448.06
K_pneumoniae	GCF_011006575.1	SAMEA3357268	BayesTyper	FALSE	0.99972	0.88501	4938192	1448.06
K_pneumoniae	GCF_011006575.1	SAMEA3357268	Cortex	TRUE	0.99997	0.88753
K_pneumoniae	GCF_011006575.1	SAMEA3357268	Cortex	FALSE	0.99997	0.88882
K_pneumoniae	GCF_011006575.1	SAMEA3357268	GraphTyper	TRUE	0.99985	0.91037	99384	196.59
K_pneumoniae	GCF_011006575.1	SAMEA3357268	GraphTyper	FALSE	0.9998	0.91539	99384	196.59
K_pneumoniae	GCF_011006575.1	SAMEA3357268	GraphTyper_sv	TRUE	0.99937	0.77196	218444	128.67
K_pneumoniae	GCF_011006575.1	SAMEA3357268	GraphTyper_sv	FALSE	0.99927	0.77391	218444	128.67
K_pneumoniae	GCF_011006575.1	SAMEA3357268	Minos	TRUE	0.99988	0.91777	2451912	647.54
K_pneumoniae	GCF_011006575.1	SAMEA3357268	Minos	FALSE	0.99832	0.92286	2451912	647.54
K_pneumoniae	GCF_011006575.1	SAMEA3357268	SAMtools	FALSE	0.99354	0.84531
K_pneumoniae	GCF_011006575.1	SAMEA3357272	BayesTyper	TRUE	0.9996	0.91076	4259220	1414.98
K_pneumoniae	GCF_011006575.1	SAMEA3357272	BayesTyper	FALSE	0.9996	0.91076	4259220	1414.98
K_pneumoniae	GCF_011006575.1	SAMEA3357272	Cortex	TRUE	0.99997	0.88601
K_pneumoniae	GCF_011006575.1	SAMEA3357272	Cortex	FALSE	0.99997	0.88733
K_pneumoniae	GCF_011006575.1	SAMEA3357272	GraphTyper	TRUE	0.99985	0.90894	99672	205.11
K_pneumoniae	GCF_011006575.1	SAMEA3357272	GraphTyper	FALSE	0.99972	0.91511	99672	205.11
K_pneumoniae	GCF_011006575.1	SAMEA3357272	GraphTyper_sv	TRUE	0.9993	0.77253	218596	130.58
K_pneumoniae	GCF_011006575.1	SAMEA3357272	GraphTyper_sv	FALSE	0.9992	0.7757	218596	130.58
K_pneumoniae	GCF_011006575.1	SAMEA3357272	Minos	TRUE	0.99978	0.91825	2451656	627.21
K_pneumoniae	GCF_011006575.1	SAMEA3357272	Minos	FALSE	0.99921	0.92224	2451656	627.21
K_pneumoniae	GCF_011006575.1	SAMEA3357272	SAMtools	FALSE	0.99776	0.84434
K_pneumoniae	GCF_011006575.1	SAMEA3357325	BayesTyper	TRUE	0.99987	0.95131	4454128	1219.83
K_pneumoniae	GCF_011006575.1	SAMEA3357325	BayesTyper	FALSE	0.99987	0.95131	4454128	1219.83
K_pneumoniae	GCF_011006575.1	SAMEA3357325	Cortex	TRUE	0.99998	0.93171
K_pneumoniae	GCF_011006575.1	SAMEA3357325	Cortex	FALSE	1	0.93322
K_pneumoniae	GCF_011006575.1	SAMEA3357325	GraphTyper	TRUE	0.9999	0.94516	136836	262.29
K_pneumoniae	GCF_011006575.1	SAMEA3357325	GraphTyper	FALSE	0.99976	0.9611	136836	262.29
K_pneumoniae	GCF_011006575.1	SAMEA3357325	GraphTyper_sv	TRUE	0.99916	0.78921	220824	160.03
K_pneumoniae	GCF_011006575.1	SAMEA3357325	GraphTyper_sv	FALSE	0.99888	0.79266	220824	160.03
K_pneumoniae	GCF_011006575.1	SAMEA3357325	Minos	TRUE	0.9999	0.95351	2567948	652.74
K_pneumoniae	GCF_011006575.1	SAMEA3357325	Minos	FALSE	0.99831	0.96229	2567948	652.74
K_pneumoniae	GCF_011006575.1	SAMEA3357325	SAMtools	FALSE	0.99502	0.8368
K_pneumoniae	GCF_011006575.1	SAMEA3357328	BayesTyper	TRUE	0.99974	0.95081	4746024	1439.25
K_pneumoniae	GCF_011006575.1	SAMEA3357328	BayesTyper	FALSE	0.99974	0.95081	4746024	1439.25
K_pneumoniae	GCF_011006575.1	SAMEA3357328	Cortex	TRUE	0.99998	0.9308
K_pneumoniae	GCF_011006575.1	SAMEA3357328	Cortex	FALSE	1	0.93249
K_pneumoniae	GCF_011006575.1	SAMEA3357328	GraphTyper	TRUE	0.99992	0.93805	133952	173.7
K_pneumoniae	GCF_011006575.1	SAMEA3357328	GraphTyper	FALSE	0.99974	0.95992	133952	173.7
K_pneumoniae	GCF_011006575.1	SAMEA3357328	GraphTyper_sv	TRUE	0.9992	0.79086	218984	123.48
K_pneumoniae	GCF_011006575.1	SAMEA3357328	GraphTyper_sv	FALSE	0.99896	0.7949	218984	123.48
K_pneumoniae	GCF_011006575.1	SAMEA3357328	Minos	TRUE	0.99988	0.9503	2566904	704.82
K_pneumoniae	GCF_011006575.1	SAMEA3357328	Minos	FALSE	0.99923	0.96227	2566904	704.82
K_pneumoniae	GCF_011006575.1	SAMEA3357328	SAMtools	FALSE	0.99512	0.83703
K_pneumoniae	GCF_011006575.1	SAMEA3357374	BayesTyper	TRUE	0.99992	0.95452	3988568	1398.87
K_pneumoniae	GCF_011006575.1	SAMEA3357374	BayesTyper	FALSE	0.99992	0.95452	3988568	1398.87
K_pneumoniae	GCF_011006575.1	SAMEA3357374	Cortex	TRUE	1	0.93292
K_pneumoniae	GCF_011006575.1	SAMEA3357374	Cortex	FALSE	1	0.93371
K_pneumoniae	GCF_011006575.1	SAMEA3357374	GraphTyper	TRUE	0.99996	0.94222	263380	229.81
K_pneumoniae	GCF_011006575.1	SAMEA3357374	GraphTyper	FALSE	0.99995	0.95519	263380	229.81
K_pneumoniae	GCF_011006575.1	SAMEA3357374	GraphTyper_sv	TRUE	0.99968	0.7601	235876	127.14
K_pneumoniae	GCF_011006575.1	SAMEA3357374	GraphTyper_sv	FALSE	0.99971	0.76237	235876	127.14
K_pneumoniae	GCF_011006575.1	SAMEA3357374	Minos	TRUE	0.99987	0.95565	2270264	685.96
K_pneumoniae	GCF_011006575.1	SAMEA3357374	Minos	FALSE	0.99972	0.96314	2270264	685.96
K_pneumoniae	GCF_011006575.1	SAMEA3357374	SAMtools	FALSE	0.99647	0.8356
K_pneumoniae	GCF_011006575.1	SAMEA3357381	BayesTyper	TRUE	0.99956	0.92494	4228016	721.96
K_pneumoniae	GCF_011006575.1	SAMEA3357381	BayesTyper	FALSE	0.99956	0.92494	4228016	721.96
K_pneumoniae	GCF_011006575.1	SAMEA3357381	Cortex	TRUE	0.99998	0.90629
K_pneumoniae	GCF_011006575.1	SAMEA3357381	Cortex	FALSE	1	0.90778
K_pneumoniae	GCF_011006575.1	SAMEA3357381	GraphTyper	TRUE	0.99986	0.91919	139256	110.92
K_pneumoniae	GCF_011006575.1	SAMEA3357381	GraphTyper	FALSE	0.99966	0.93392	139256	110.92
K_pneumoniae	GCF_011006575.1	SAMEA3357381	GraphTyper_sv	TRUE	0.99924	0.76356	220060	94.96
K_pneumoniae	GCF_011006575.1	SAMEA3357381	GraphTyper_sv	FALSE	0.99906	0.76706	220060	94.96
K_pneumoniae	GCF_011006575.1	SAMEA3357381	Minos	TRUE	0.99989	0.9278	2567748	360.57
K_pneumoniae	GCF_011006575.1	SAMEA3357381	Minos	FALSE	0.99875	0.93584	2567748	360.57
K_pneumoniae	GCF_011006575.1	SAMEA3357381	SAMtools	FALSE	0.99577	0.83026
K_pneumoniae	GCF_011006575.1	SAMEA3357405	BayesTyper	TRUE	0.99923	0.92732	4131484	752.25
K_pneumoniae	GCF_011006575.1	SAMEA3357405	BayesTyper	FALSE	0.99923	0.92732	4131484	752.25
K_pneumoniae	GCF_011006575.1	SAMEA3357405	Cortex	TRUE	0.99998	0.90786
K_pneumoniae	GCF_011006575.1	SAMEA3357405	Cortex	FALSE	1	0.90949
K_pneumoniae	GCF_011006575.1	SAMEA3357405	GraphTyper	TRUE	0.99981	0.90922	144284	179.72
K_pneumoniae	GCF_011006575.1	SAMEA3357405	GraphTyper	FALSE	0.99975	0.93745	144284	179.72
K_pneumoniae	GCF_011006575.1	SAMEA3357405	GraphTyper_sv	TRUE	0.99942	0.79106	224848	97.28
K_pneumoniae	GCF_011006575.1	SAMEA3357405	GraphTyper_sv	FALSE	0.99899	0.79568	224848	97.28
K_pneumoniae	GCF_011006575.1	SAMEA3357405	Minos	TRUE	0.99979	0.9361	2567984	395.81
K_pneumoniae	GCF_011006575.1	SAMEA3357405	Minos	FALSE	0.99563	0.93964	2567984	395.81
K_pneumoniae	GCF_011006575.1	SAMEA3357405	SAMtools	FALSE	0.98101	0.83013
K_pneumoniae	GCF_011006575.1	SAMN06112197	BayesTyper	TRUE	0.99947	0.85919	3499100	749.04
K_pneumoniae	GCF_011006575.1	SAMN06112197	BayesTyper	FALSE	0.99947	0.85919	3499100	749.04
K_pneumoniae	GCF_011006575.1	SAMN06112197	Cortex	TRUE	0.99997	0.81462
K_pneumoniae	GCF_011006575.1	SAMN06112197	Cortex	FALSE	0.99997	0.81579
K_pneumoniae	GCF_011006575.1	SAMN06112197	GraphTyper	TRUE	0.99969	0.86136	50572	66.62
K_pneumoniae	GCF_011006575.1	SAMN06112197	GraphTyper	FALSE	0.99963	0.86875	50572	66.62
K_pneumoniae	GCF_011006575.1	SAMN06112197	GraphTyper_sv	TRUE	0.99952	0.74838	216020	64.12
K_pneumoniae	GCF_011006575.1	SAMN06112197	GraphTyper_sv	FALSE	0.99946	0.75724	216020	64.12
K_pneumoniae	GCF_011006575.1	SAMN06112197	Minos	TRUE	0.99954	0.87452	1646824	224.98
K_pneumoniae	GCF_011006575.1	SAMN06112197	Minos	FALSE	0.99704	0.87827	1646824	224.98
K_pneumoniae	GCF_011006575.1	SAMN06112197	SAMtools	FALSE	0.99588	0.84338
K_pneumoniae	GCF_011006575.1	SAMN07211279	BayesTyper	TRUE	0.99962	0.86162	3497244	717.84
K_pneumoniae	GCF_011006575.1	SAMN07211279	BayesTyper	FALSE	0.99962	0.86162	3497244	717.84
K_pneumoniae	GCF_011006575.1	SAMN07211279	Cortex	TRUE	0.99997	0.84596
K_pneumoniae	GCF_011006575.1	SAMN07211279	Cortex	FALSE	0.99997	0.84714
K_pneumoniae	GCF_011006575.1	SAMN07211279	GraphTyper	TRUE	0.99991	0.88192	45012	62.43
K_pneumoniae	GCF_011006575.1	SAMN07211279	GraphTyper	FALSE	0.9997	0.893	45012	62.43
K_pneumoniae	GCF_011006575.1	SAMN07211279	GraphTyper_sv	TRUE	0.99952	0.76135	212860	64.59
K_pneumoniae	GCF_011006575.1	SAMN07211279	GraphTyper_sv	FALSE	0.99945	0.7707	212860	64.59
K_pneumoniae	GCF_011006575.1	SAMN07211279	Minos	TRUE	0.99955	0.8967	1655516	218.02
K_pneumoniae	GCF_011006575.1	SAMN07211279	Minos	FALSE	0.99718	0.90305	1655516	218.02
K_pneumoniae	GCF_011006575.1	SAMN07211279	SAMtools	FALSE	0.98807	0.84232
K_pneumoniae	GCF_011006575.1	SAMN07211280	BayesTyper	TRUE	0.99991	0.87536	3497664	642.79
K_pneumoniae	GCF_011006575.1	SAMN07211280	BayesTyper	FALSE	0.99991	0.87536	3497664	642.79
K_pneumoniae	GCF_011006575.1	SAMN07211280	Cortex	TRUE	0.99997	0.84701
K_pneumoniae	GCF_011006575.1	SAMN07211280	Cortex	FALSE	0.99997	0.84845
K_pneumoniae	GCF_011006575.1	SAMN07211280	GraphTyper	TRUE	0.99976	0.89516	93460	64.2
K_pneumoniae	GCF_011006575.1	SAMN07211280	GraphTyper	FALSE	0.99972	0.9082	93460	64.2
K_pneumoniae	GCF_011006575.1	SAMN07211280	GraphTyper_sv	TRUE	0.99963	0.76682	215324	65.97
K_pneumoniae	GCF_011006575.1	SAMN07211280	GraphTyper_sv	FALSE	0.99953	0.77815	215324	65.97
K_pneumoniae	GCF_011006575.1	SAMN07211280	Minos	TRUE	0.99973	0.91368	1655148	232.73
K_pneumoniae	GCF_011006575.1	SAMN07211280	Minos	FALSE	0.99851	0.91778	1655148	232.73
K_pneumoniae	GCF_011006575.1	SAMN07211280	SAMtools	FALSE	0.99734	0.84228
K_pneumoniae	GCF_011006575.1	SAMN07211282	BayesTyper	TRUE	0.99976	0.85268	3498816	688.84
K_pneumoniae	GCF_011006575.1	SAMN07211282	BayesTyper	FALSE	0.99976	0.85268	3498816	688.84
K_pneumoniae	GCF_011006575.1	SAMN07211282	Cortex	TRUE	0.99997	0.81271
K_pneumoniae	GCF_011006575.1	SAMN07211282	Cortex	FALSE	0.99997	0.81387
K_pneumoniae	GCF_011006575.1	SAMN07211282	GraphTyper	TRUE	0.99994	0.85627	93612	62
K_pneumoniae	GCF_011006575.1	SAMN07211282	GraphTyper	FALSE	0.9998	0.8878	93612	62
K_pneumoniae	GCF_011006575.1	SAMN07211282	GraphTyper_sv	TRUE	0.99959	0.76011	217008	65.87
K_pneumoniae	GCF_011006575.1	SAMN07211282	GraphTyper_sv	FALSE	0.99945	0.76854	217008	65.87
K_pneumoniae	GCF_011006575.1	SAMN07211282	Minos	TRUE	0.99956	0.89359	1677092	224.31
K_pneumoniae	GCF_011006575.1	SAMN07211282	Minos	FALSE	0.99816	0.89698	1677092	224.31
K_pneumoniae	GCF_011006575.1	SAMN07211282	SAMtools	FALSE	0.99695	0.84094
M_tuberculosis	H37Rv	N0004	BayesTyper	TRUE	0.99852	0.956	3452828	128.92
M_tuberculosis	H37Rv	N0004	BayesTyper	FALSE	0.99852	0.956	3452828	128.92
M_tuberculosis	H37Rv	N0004	Cortex	TRUE	1	0.82931
M_tuberculosis	H37Rv	N0004	Cortex	FALSE	1	0.82931
M_tuberculosis	H37Rv	N0004	GraphTyper	TRUE	0.99924	0.93202	31212	84.1
M_tuberculosis	H37Rv	N0004	GraphTyper	FALSE	0.99927	0.96211	31212	84.1
M_tuberculosis	H37Rv	N0004	GraphTyper_sv	TRUE	0.99924	0.93755	162808	43.4
M_tuberculosis	H37Rv	N0004	GraphTyper_sv	FALSE	0.99926	0.95362	162808	43.4
M_tuberculosis	H37Rv	N0004	Minos	TRUE	0.99927	0.95852	422544	119.66
M_tuberculosis	H37Rv	N0004	Minos	FALSE	0.99349	0.96159	422544	119.66
M_tuberculosis	H37Rv	N0004	SAMtools	FALSE	0.99194	0.95484
M_tuberculosis	H37Rv	N0031	BayesTyper	TRUE	0.99929	0.94444	3999164	166.62
M_tuberculosis	H37Rv	N0031	BayesTyper	FALSE	0.99929	0.94444	3999164	166.62
M_tuberculosis	H37Rv	N0031	Cortex	TRUE	1	0.92539
M_tuberculosis	H37Rv	N0031	Cortex	FALSE	1	0.92539
M_tuberculosis	H37Rv	N0031	GraphTyper	TRUE	0.99922	0.88681	31204	89.42
M_tuberculosis	H37Rv	N0031	GraphTyper	FALSE	0.99929	0.94721	31204	89.42
M_tuberculosis	H37Rv	N0031	GraphTyper_sv	TRUE	1	0.88236	159360	60.39
M_tuberculosis	H37Rv	N0031	GraphTyper_sv	FALSE	1	0.88513	159360	60.39
M_tuberculosis	H37Rv	N0031	Minos	TRUE	1	0.93546	423412	138.82
M_tuberculosis	H37Rv	N0031	Minos	FALSE	0.99929	0.94553	423412	138.82
M_tuberculosis	H37Rv	N0031	SAMtools	FALSE	0.98831	0.88743
M_tuberculosis	H37Rv	N0052	BayesTyper	TRUE	0.99625	0.96591	3451356	113.56
M_tuberculosis	H37Rv	N0052	BayesTyper	FALSE	0.99625	0.96591	3451356	113.56
M_tuberculosis	H37Rv	N0052	Cortex	TRUE	0.99762	0.91982
M_tuberculosis	H37Rv	N0052	Cortex	FALSE	0.99762	0.91982
M_tuberculosis	H37Rv	N0052	GraphTyper	TRUE	0.99771	0.95388	31328	81.55
M_tuberculosis	H37Rv	N0052	GraphTyper	FALSE	0.99775	0.96714	31328	81.55
M_tuberculosis	H37Rv	N0052	GraphTyper_sv	TRUE	0.99695	0.95139	162356	42.34
M_tuberculosis	H37Rv	N0052	GraphTyper_sv	FALSE	0.99699	0.96082	162356	42.34
M_tuberculosis	H37Rv	N0052	Minos	TRUE	0.99623	0.96082	422100	127.6
M_tuberculosis	H37Rv	N0052	Minos	FALSE	0.98887	0.96714	422100	127.6
M_tuberculosis	H37Rv	N0052	SAMtools	FALSE	0.98807	0.96274
M_tuberculosis	H37Rv	N0054	BayesTyper	TRUE	1	0.93872	3452144	165.27
M_tuberculosis	H37Rv	N0054	BayesTyper	FALSE	1	0.93872	3452144	165.27
M_tuberculosis	H37Rv	N0054	Cortex	TRUE	1	0.9017
M_tuberculosis	H37Rv	N0054	Cortex	FALSE	1	0.9017
M_tuberculosis	H37Rv	N0054	GraphTyper	TRUE	1	0.94068	31312	84.02
M_tuberculosis	H37Rv	N0054	GraphTyper	FALSE	1	0.94509	31312	84.02
M_tuberculosis	H37Rv	N0054	GraphTyper_sv	TRUE	1	0.92998	158960	55.53
M_tuberculosis	H37Rv	N0054	GraphTyper_sv	FALSE	1	0.93557	158960	55.53
M_tuberculosis	H37Rv	N0054	Minos	TRUE	1	0.93061	423140	125.85
M_tuberculosis	H37Rv	N0054	Minos	FALSE	0.98989	0.8943	423140	125.85
M_tuberculosis	H37Rv	N0054	SAMtools	FALSE	0.98762	0.93754
M_tuberculosis	H37Rv	N0072	BayesTyper	TRUE	1	0.98117	3612076	195.46
M_tuberculosis	H37Rv	N0072	BayesTyper	FALSE	1	0.98117	3612076	195.46
M_tuberculosis	H37Rv	N0072	Cortex	TRUE	1	0.94494
M_tuberculosis	H37Rv	N0072	Cortex	FALSE	1	0.94494
M_tuberculosis	H37Rv	N0072	GraphTyper	TRUE	0.9995	0.97947	31800	37.83
M_tuberculosis	H37Rv	N0072	GraphTyper	FALSE	0.9995	0.98445	31800	37.83
M_tuberculosis	H37Rv	N0072	GraphTyper_sv	TRUE	0.99899	0.97417	162380	56.39
M_tuberculosis	H37Rv	N0072	GraphTyper_sv	FALSE	0.99799	0.97838	162380	56.39
M_tuberculosis	H37Rv	N0072	Minos	TRUE	0.99949	0.96951	425872	164.15
M_tuberculosis	H37Rv	N0072	Minos	FALSE	0.9975	0.98273	425872	164.15
M_tuberculosis	H37Rv	N0072	SAMtools	FALSE	0.99301	0.97839
M_tuberculosis	H37Rv	N0091	BayesTyper	TRUE	0.99954	0.96549	4176180	177.2
M_tuberculosis	H37Rv	N0091	BayesTyper	FALSE	0.99954	0.96549	4176180	177.2
M_tuberculosis	H37Rv	N0091	Cortex	TRUE	1	0.93924
M_tuberculosis	H37Rv	N0091	Cortex	FALSE	1	0.93924
M_tuberculosis	H37Rv	N0091	GraphTyper	TRUE	1	0.96533	31908	92.22
M_tuberculosis	H37Rv	N0091	GraphTyper	FALSE	0.99954	0.9703	31908	92.22
M_tuberculosis	H37Rv	N0091	GraphTyper_sv	TRUE	1	0.95891	162676	56.31
M_tuberculosis	H37Rv	N0091	GraphTyper_sv	FALSE	0.99907	0.9639	162676	56.31
M_tuberculosis	H37Rv	N0091	Minos	TRUE	1	0.96292	426728	162.37
M_tuberculosis	H37Rv	N0091	Minos	FALSE	0.99908	0.9699	426728	162.37
M_tuberculosis	H37Rv	N0091	SAMtools	FALSE	0.99174	0.95708
M_tuberculosis	H37Rv	N0136	BayesTyper	TRUE	1	0.79254	3452004	175.2
M_tuberculosis	H37Rv	N0136	BayesTyper	FALSE	1	0.79254	3452004	175.2
M_tuberculosis	H37Rv	N0136	Cortex	TRUE	1	0.70398
M_tuberculosis	H37Rv	N0136	Cortex	FALSE	1	0.70398
M_tuberculosis	H37Rv	N0136	GraphTyper	TRUE	1	0.7597	30792	97.15
M_tuberculosis	H37Rv	N0136	GraphTyper	FALSE	1	0.79353	30792	97.15
M_tuberculosis	H37Rv	N0136	GraphTyper_sv	TRUE	1	0.74577	157060	44.44
M_tuberculosis	H37Rv	N0136	GraphTyper_sv	FALSE	1	0.78259	157060	44.44
M_tuberculosis	H37Rv	N0136	Minos	TRUE	1	0.79055	421208	158.04
M_tuberculosis	H37Rv	N0136	Minos	FALSE	0.99498	0.79254	421208	158.04
M_tuberculosis	H37Rv	N0136	SAMtools	FALSE	0.99872	0.78458
M_tuberculosis	H37Rv	N0145	BayesTyper	TRUE	1	0.95865	3450860	157.95
M_tuberculosis	H37Rv	N0145	BayesTyper	FALSE	1	0.95865	3450860	157.95
M_tuberculosis	H37Rv	N0145	Cortex	TRUE	1	0.91041
M_tuberculosis	H37Rv	N0145	Cortex	FALSE	1	0.91041
M_tuberculosis	H37Rv	N0145	GraphTyper	TRUE	1	0.87729	31224	31.93
M_tuberculosis	H37Rv	N0145	GraphTyper	FALSE	1	0.96481	31224	31.93
M_tuberculosis	H37Rv	N0145	GraphTyper_sv	TRUE	1	0.9531	161196	51.76
M_tuberculosis	H37Rv	N0145	GraphTyper_sv	FALSE	1	0.95379	161196	51.76
M_tuberculosis	H37Rv	N0145	Minos	TRUE	1	0.95585	423544	141.52
M_tuberculosis	H37Rv	N0145	Minos	FALSE	0.99777	0.96068	423544	141.52
M_tuberculosis	H37Rv	N0145	SAMtools	FALSE	0.99556	0.96187
M_tuberculosis	H37Rv	N0153	BayesTyper	TRUE	0.99896	0.87177	4056696	199.91
M_tuberculosis	H37Rv	N0153	BayesTyper	FALSE	0.99896	0.87177	4056696	199.91
M_tuberculosis	H37Rv	N0153	Cortex	TRUE	1	0.83594
M_tuberculosis	H37Rv	N0153	Cortex	FALSE	1	0.83594
M_tuberculosis	H37Rv	N0153	GraphTyper	TRUE	1	0.87268	31748	91.57
M_tuberculosis	H37Rv	N0153	GraphTyper	FALSE	0.99948	0.87857	31748	91.57
M_tuberculosis	H37Rv	N0153	GraphTyper_sv	TRUE	1	0.87177	145084	54.03
M_tuberculosis	H37Rv	N0153	GraphTyper_sv	FALSE	0.99948	0.87721	145084	54.03
M_tuberculosis	H37Rv	N0153	Minos	TRUE	1	0.87132	426988	149.25
M_tuberculosis	H37Rv	N0153	Minos	FALSE	0.99485	0.87812	426988	149.25
M_tuberculosis	H37Rv	N0153	SAMtools	FALSE	0.9842	0.87494
M_tuberculosis	H37Rv	N0155	BayesTyper	TRUE	1	0.95401	3452248	131.84
M_tuberculosis	H37Rv	N0155	BayesTyper	FALSE	1	0.95401	3452248	131.84
M_tuberculosis	H37Rv	N0155	Cortex	TRUE	1	0.89268
M_tuberculosis	H37Rv	N0155	Cortex	FALSE	1	0.89268
M_tuberculosis	H37Rv	N0155	GraphTyper	TRUE	1	0.92543	31364	84.2
M_tuberculosis	H37Rv	N0155	GraphTyper	FALSE	1	0.96097	31364	84.2
M_tuberculosis	H37Rv	N0155	GraphTyper_sv	TRUE	1	0.94495	157832	59.83
M_tuberculosis	H37Rv	N0155	GraphTyper_sv	FALSE	1	0.94913	157832	59.83
M_tuberculosis	H37Rv	N0155	Minos	TRUE	1	0.94982	422444	154.31
M_tuberculosis	H37Rv	N0155	Minos	FALSE	0.99708	0.9561	422444	154.31
M_tuberculosis	H37Rv	N0155	SAMtools	FALSE	0.9899	0.9561
M_tuberculosis	H37Rv	N0157	BayesTyper	TRUE	1	0.97216	3450940	214.17
M_tuberculosis	H37Rv	N0157	BayesTyper	FALSE	1	0.97216	3450940	214.17
M_tuberculosis	H37Rv	N0157	Cortex	TRUE	0.99946	0.90645
M_tuberculosis	H37Rv	N0157	Cortex	FALSE	0.99946	0.90645
M_tuberculosis	H37Rv	N0157	GraphTyper	TRUE	1	0.96522	31796	43.05
M_tuberculosis	H37Rv	N0157	GraphTyper	FALSE	1	0.97447	31796	43.05
M_tuberculosis	H37Rv	N0157	GraphTyper_sv	TRUE	0.99949	0.96105	160864	40.29
M_tuberculosis	H37Rv	N0157	GraphTyper_sv	FALSE	0.99899	0.96753	160864	40.29
M_tuberculosis	H37Rv	N0157	Minos	TRUE	1	0.97169	1382600	123.64
M_tuberculosis	H37Rv	N0157	Minos	FALSE	0.99704	0.97543	1382600	123.64
M_tuberculosis	H37Rv	N0157	SAMtools	FALSE	0.99546	0.9683
M_tuberculosis	H37Rv	N1176	BayesTyper	TRUE	1	0.9211	3450984	235.36
M_tuberculosis	H37Rv	N1176	BayesTyper	FALSE	1	0.9211	3450984	235.36
M_tuberculosis	H37Rv	N1176	Cortex	TRUE	1	0.89265
M_tuberculosis	H37Rv	N1176	Cortex	FALSE	1	0.89265
M_tuberculosis	H37Rv	N1176	GraphTyper	TRUE	1	0.91679	31780	37.18
M_tuberculosis	H37Rv	N1176	GraphTyper	FALSE	0.99951	0.9254	31780	37.18
M_tuberculosis	H37Rv	N1176	GraphTyper_sv	TRUE	1	0.91293	165704	59.48
M_tuberculosis	H37Rv	N1176	GraphTyper_sv	FALSE	0.99951	0.9194	165704	59.48
M_tuberculosis	H37Rv	N1176	Minos	TRUE	1	0.91589	426860	143.58
M_tuberculosis	H37Rv	N1176	Minos	FALSE	0.99569	0.92497	426860	143.58
M_tuberculosis	H37Rv	N1176	SAMtools	FALSE	0.99178	0.91204
M_tuberculosis	H37Rv	N1177	BayesTyper	TRUE	1	0.96708	3452872	174.81
M_tuberculosis	H37Rv	N1177	BayesTyper	FALSE	1	0.96708	3452872	174.81
M_tuberculosis	H37Rv	N1177	Cortex	TRUE	1	0.89692
M_tuberculosis	H37Rv	N1177	Cortex	FALSE	1	0.89692
M_tuberculosis	H37Rv	N1177	GraphTyper	TRUE	1	0.78559	88956	30.48
M_tuberculosis	H37Rv	N1177	GraphTyper	FALSE	1	0.96533	88956	30.48
M_tuberculosis	H37Rv	N1177	GraphTyper_sv	TRUE	0	0.0524	144956	67.8
M_tuberculosis	H37Rv	N1177	GraphTyper_sv	FALSE	1	0.0524	144956	67.8
M_tuberculosis	H37Rv	N1177	Minos	TRUE	1	0.96879	426908	180.17
M_tuberculosis	H37Rv	N1177	Minos	FALSE	0.99861	0.98438	426908	180.17
M_tuberculosis	H37Rv	N1177	SAMtools	FALSE	0.99539	0.97703
M_tuberculosis	H37Rv	N1202	BayesTyper	TRUE	0.99953	0.95729	4001324	187.4
M_tuberculosis	H37Rv	N1202	BayesTyper	FALSE	0.99953	0.95729	4001324	187.4
M_tuberculosis	H37Rv	N1202	Cortex	TRUE	1	0.92196
M_tuberculosis	H37Rv	N1202	Cortex	FALSE	1	0.92196
M_tuberculosis	H37Rv	N1202	GraphTyper	TRUE	0.99952	0.95433	88720	93.4
M_tuberculosis	H37Rv	N1202	GraphTyper	FALSE	0.99953	0.96079	88720	93.4
M_tuberculosis	H37Rv	N1202	GraphTyper_sv	TRUE	0.99904	0.95095	161476	57.07
M_tuberculosis	H37Rv	N1202	GraphTyper_sv	FALSE	0.99858	0.95572	161476	57.07
M_tuberculosis	H37Rv	N1202	Minos	TRUE	1	0.95349	428700	154.12
M_tuberculosis	H37Rv	N1202	Minos	FALSE	0.99859	0.96494	428700	154.12
M_tuberculosis	H37Rv	N1202	SAMtools	FALSE	0.99108	0.94947
M_tuberculosis	H37Rv	N1216	BayesTyper	TRUE	1	0.77965	3451900	129.66
M_tuberculosis	H37Rv	N1216	BayesTyper	FALSE	1	0.77965	3451900	129.66
M_tuberculosis	H37Rv	N1216	Cortex	TRUE	1	0.72083
M_tuberculosis	H37Rv	N1216	Cortex	FALSE	1	0.72083
M_tuberculosis	H37Rv	N1216	GraphTyper	TRUE	1	0.76808	30680	123.92
M_tuberculosis	H37Rv	N1216	GraphTyper	FALSE	1	0.78351	30680	123.92
M_tuberculosis	H37Rv	N1216	GraphTyper_sv	TRUE	1	0.75843	156908	39.38
M_tuberculosis	H37Rv	N1216	GraphTyper_sv	FALSE	1	0.77194	156908	39.38
M_tuberculosis	H37Rv	N1216	Minos	TRUE	1	0.77676	423208	239.2
M_tuberculosis	H37Rv	N1216	Minos	FALSE	1	0.78544	423208	239.2
M_tuberculosis	H37Rv	N1216	SAMtools	FALSE	0.99451	0.77965
M_tuberculosis	H37Rv	N1272	BayesTyper	TRUE	0.99967	0.93053	4416512	271.23
M_tuberculosis	H37Rv	N1272	BayesTyper	FALSE	0.99967	0.93053	4416512	271.23
M_tuberculosis	H37Rv	N1272	Cortex	TRUE	1	0.9047
M_tuberculosis	H37Rv	N1272	Cortex	FALSE	1	0.9047
M_tuberculosis	H37Rv	N1272	GraphTyper	TRUE	0.99966	0.92461	31832	51.8
M_tuberculosis	H37Rv	N1272	GraphTyper	FALSE	0.99966	0.93306	31832	51.8
M_tuberculosis	H37Rv	N1272	GraphTyper_sv	TRUE	0.99901	0.9232	165208	83.14
M_tuberculosis	H37Rv	N1272	GraphTyper_sv	FALSE	0.99852	0.92548	165208	83.14
M_tuberculosis	H37Rv	N1272	Minos	TRUE	0.99967	0.92951	554140	194.31
M_tuberculosis	H37Rv	N1272	Minos	FALSE	0.99776	0.93306	554140	194.31
M_tuberculosis	H37Rv	N1272	SAMtools	FALSE	0.99219	0.92632
M_tuberculosis	H37Rv	N1283	BayesTyper	TRUE	1	0.81314	3452700	128.91
M_tuberculosis	H37Rv	N1283	BayesTyper	FALSE	1	0.81314	3452700	128.91
M_tuberculosis	H37Rv	N1283	Cortex	TRUE	1	0.74708
M_tuberculosis	H37Rv	N1283	Cortex	FALSE	1	0.74708
M_tuberculosis	H37Rv	N1283	GraphTyper	TRUE	1	0.78655	30992	231.11
M_tuberculosis	H37Rv	N1283	GraphTyper	FALSE	1	0.8157	30992	231.11
M_tuberculosis	H37Rv	N1283	GraphTyper_sv	TRUE	1	0.72377	157172	34.91
M_tuberculosis	H37Rv	N1283	GraphTyper_sv	FALSE	1	0.75223	157172	34.91
M_tuberculosis	H37Rv	N1283	Minos	TRUE	1	0.80598	421664	160.26
M_tuberculosis	H37Rv	N1283	Minos	FALSE	1	0.8144	421664	160.26
M_tuberculosis	H37Rv	N1283	SAMtools	FALSE	0.99781	0.76324
S_aureus	TW20	SAMEA2335070	BayesTyper	TRUE	0.99823	0.8706	3501888	642.95
S_aureus	TW20	SAMEA2335070	BayesTyper	FALSE	0.99823	0.8706	3501888	642.95
S_aureus	TW20	SAMEA2335070	Cortex	TRUE	0.99925	0.84249
S_aureus	TW20	SAMEA2335070	Cortex	FALSE	0.99885	0.84732
S_aureus	TW20	SAMEA2335070	GraphTyper	TRUE	0.99815	0.58461	71784	70.61
S_aureus	TW20	SAMEA2335070	GraphTyper	FALSE	0.99672	0.88003	71784	70.61
S_aureus	TW20	SAMEA2335070	GraphTyper_sv	TRUE	0.99522	0.56568	580548	507.15
S_aureus	TW20	SAMEA2335070	GraphTyper_sv	FALSE	0.9944	0.57107	580548	507.15
S_aureus	TW20	SAMEA2335070	Minos	TRUE	0.99802	0.88568	709272	341.86
S_aureus	TW20	SAMEA2335070	Minos	FALSE	0.99514	0.90444	709272	341.86
S_aureus	TW20	SAMEA2335070	SAMtools	FALSE	0.99152	0.79151
S_aureus	TW20	SAMEA2335102	BayesTyper	TRUE	0.99918	0.86468	3491632	724.87
S_aureus	TW20	SAMEA2335102	BayesTyper	FALSE	0.99918	0.86468	3491632	724.87
S_aureus	TW20	SAMEA2335102	Cortex	TRUE	1	0.83839
S_aureus	TW20	SAMEA2335102	Cortex	FALSE	1	0.84227
S_aureus	TW20	SAMEA2335102	GraphTyper	TRUE	0.99984	0.86102	72324	112.01
S_aureus	TW20	SAMEA2335102	GraphTyper	FALSE	0.99934	0.88769	72324	112.01
S_aureus	TW20	SAMEA2335102	GraphTyper_sv	TRUE	0.99912	0.5993	494156	254.8
S_aureus	TW20	SAMEA2335102	GraphTyper_sv	FALSE	0.998	0.61389	494156	254.8
S_aureus	TW20	SAMEA2335102	Minos	TRUE	0.99972	0.88185	793452	288.92
S_aureus	TW20	SAMEA2335102	Minos	FALSE	0.99683	0.89814	793452	288.92
S_aureus	TW20	SAMEA2335102	SAMtools	FALSE	0.99178	0.77921
S_aureus	TW20	SAMEA2335119	BayesTyper	TRUE	0.99937	0.87144	3472880	473.83
S_aureus	TW20	SAMEA2335119	BayesTyper	FALSE	0.99937	0.87144	3472880	473.83
S_aureus	TW20	SAMEA2335119	Cortex	TRUE	0.99994	0.85031
S_aureus	TW20	SAMEA2335119	Cortex	FALSE	0.99994	0.8501
S_aureus	TW20	SAMEA2335119	GraphTyper	TRUE	0.99951	0.49424	90568	53.39
S_aureus	TW20	SAMEA2335119	GraphTyper	FALSE	0.9993	0.87832	90568	53.39
S_aureus	TW20	SAMEA2335119	GraphTyper_sv	TRUE	0.99838	0.60575	422776	209.8
S_aureus	TW20	SAMEA2335119	GraphTyper_sv	FALSE	0.99807	0.60957	422776	209.8
S_aureus	TW20	SAMEA2335119	Minos	TRUE	0.99986	0.87967	519284	263.16
S_aureus	TW20	SAMEA2335119	Minos	FALSE	0.99555	0.90318	519284	263.16
S_aureus	TW20	SAMEA2335119	SAMtools	FALSE	0.98965	0.77552
S_aureus	TW20	SAMEA2335124	BayesTyper	TRUE	0.999	0.84981	3493372	545.6
S_aureus	TW20	SAMEA2335124	BayesTyper	FALSE	0.999	0.84981	3493372	545.6
S_aureus	TW20	SAMEA2335124	Cortex	TRUE	0.99998	0.81757
S_aureus	TW20	SAMEA2335124	Cortex	FALSE	0.99996	0.81943
S_aureus	TW20	SAMEA2335124	GraphTyper	TRUE	0.99976	0.57717	65424	60.12
S_aureus	TW20	SAMEA2335124	GraphTyper	FALSE	0.99931	0.85357	65424	60.12
S_aureus	TW20	SAMEA2335124	GraphTyper_sv	TRUE	0.99795	0.51995	576264	397
S_aureus	TW20	SAMEA2335124	GraphTyper_sv	FALSE	0.99789	0.52723	576264	397
S_aureus	TW20	SAMEA2335124	Minos	TRUE	0.99986	0.85725	650152	337.08
S_aureus	TW20	SAMEA2335124	Minos	FALSE	0.99731	0.87785	650152	337.08
S_aureus	TW20	SAMEA2335124	SAMtools	FALSE	0.9944	0.75005
S_aureus	TW20	SAMEA2335149	BayesTyper	TRUE	0.99913	0.8691	3492128	644.77
S_aureus	TW20	SAMEA2335149	BayesTyper	FALSE	0.99913	0.8691	3492128	644.77
S_aureus	TW20	SAMEA2335149	Cortex	TRUE	0.99998	0.84675
S_aureus	TW20	SAMEA2335149	Cortex	FALSE	0.99996	0.8497
S_aureus	TW20	SAMEA2335149	GraphTyper	TRUE	0.99981	0.8707	66516	146.77
S_aureus	TW20	SAMEA2335149	GraphTyper	FALSE	0.99946	0.8946	66516	146.77
S_aureus	TW20	SAMEA2335149	GraphTyper_sv	TRUE	0.99826	0.54109	590304	264.81
S_aureus	TW20	SAMEA2335149	GraphTyper_sv	FALSE	0.99813	0.54873	590304	264.81
S_aureus	TW20	SAMEA2335149	Minos	TRUE	0.99961	0.88417	627180	252.05
S_aureus	TW20	SAMEA2335149	Minos	FALSE	0.99785	0.90123	627180	252.05
S_aureus	TW20	SAMEA2335149	SAMtools	FALSE	0.99597	0.76973
S_aureus	TW20	SAMEA2335171	BayesTyper	TRUE	0.9991	0.86936	3492812	526.18
S_aureus	TW20	SAMEA2335171	BayesTyper	FALSE	0.9991	0.86936	3492812	526.18
S_aureus	TW20	SAMEA2335171	Cortex	TRUE	0.99998	0.83722
S_aureus	TW20	SAMEA2335171	Cortex	FALSE	0.99998	0.8391
S_aureus	TW20	SAMEA2335171	GraphTyper	TRUE	0.99987	0.68477	65652	61.4
S_aureus	TW20	SAMEA2335171	GraphTyper	FALSE	0.99956	0.88409	65652	61.4
S_aureus	TW20	SAMEA2335171	GraphTyper_sv	TRUE	0.99873	0.53941	580020	374.63
S_aureus	TW20	SAMEA2335171	GraphTyper_sv	FALSE	0.99821	0.54851	580020	374.63
S_aureus	TW20	SAMEA2335171	Minos	TRUE	0.9996	0.88087	979124	307.86
S_aureus	TW20	SAMEA2335171	Minos	FALSE	0.99771	0.90039	979124	307.86
S_aureus	TW20	SAMEA2335171	SAMtools	FALSE	0.99554	0.76348
S_aureus	TW20	SAMEA2340393	BayesTyper	TRUE	0.99925	0.85306	3933460	581.24
S_aureus	TW20	SAMEA2340393	BayesTyper	FALSE	0.99925	0.85306	3933460	581.24
S_aureus	TW20	SAMEA2340393	Cortex	TRUE	0.99998	0.81752
S_aureus	TW20	SAMEA2340393	Cortex	FALSE	0.99998	0.81736
S_aureus	TW20	SAMEA2340393	GraphTyper	TRUE	0.99977	0.53707	66824	54.49
S_aureus	TW20	SAMEA2340393	GraphTyper	FALSE	0.99924	0.85584	66824	54.49
S_aureus	TW20	SAMEA2340393	GraphTyper_sv	TRUE	0.99817	0.54679	611064	426.99
S_aureus	TW20	SAMEA2340393	GraphTyper_sv	FALSE	0.99747	0.55076	611064	426.99
S_aureus	TW20	SAMEA2340393	Minos	TRUE	0.99958	0.86527	617068	340.8
S_aureus	TW20	SAMEA2340393	Minos	FALSE	0.99689	0.88453	617068	340.8
S_aureus	TW20	SAMEA2340393	SAMtools	FALSE	0.99445	0.79019
S_aureus	TW20	SAMEA2340499	BayesTyper	TRUE	0.99498	0.84611	3479052	540.35
S_aureus	TW20	SAMEA2340499	BayesTyper	FALSE	0.99498	0.84611	3479052	540.35
S_aureus	TW20	SAMEA2340499	Cortex	TRUE	0.99717	0.82984
S_aureus	TW20	SAMEA2340499	Cortex	FALSE	0.99476	0.8293
S_aureus	TW20	SAMEA2340499	GraphTyper	TRUE	0.99672	0.81357	144524	136
S_aureus	TW20	SAMEA2340499	GraphTyper	FALSE	0.99528	0.86943	144524	136
S_aureus	TW20	SAMEA2340499	GraphTyper_sv	TRUE	0.98979	0.52838	550692	163.18
S_aureus	TW20	SAMEA2340499	GraphTyper_sv	FALSE	0.98849	0.53645	550692	163.18
S_aureus	TW20	SAMEA2340499	Minos	TRUE	0.99664	0.86269	612740	238.89
S_aureus	TW20	SAMEA2340499	Minos	FALSE	0.98914	0.87896	612740	238.89
S_aureus	TW20	SAMEA2340499	SAMtools	FALSE	0.98035	0.72273
S_aureus	TW20	SAMEA2340511	BayesTyper	TRUE	0.99815	0.89677	3509500	764
S_aureus	TW20	SAMEA2340511	BayesTyper	FALSE	0.99815	0.89677	3509500	764
S_aureus	TW20	SAMEA2340511	Cortex	TRUE	0.99867	0.8782
S_aureus	TW20	SAMEA2340511	Cortex	FALSE	0.99759	0.88118
S_aureus	TW20	SAMEA2340511	GraphTyper	TRUE	0.99824	0.82505	84184	103.86
S_aureus	TW20	SAMEA2340511	GraphTyper	FALSE	0.99681	0.91045	84184	103.86
S_aureus	TW20	SAMEA2340511	GraphTyper_sv	TRUE	0.99321	0.50329	691112	464.67
S_aureus	TW20	SAMEA2340511	GraphTyper_sv	FALSE	0.99267	0.50987	691112	464.67
S_aureus	TW20	SAMEA2340511	Minos	TRUE	0.99825	0.90819	772496	330.2
S_aureus	TW20	SAMEA2340511	Minos	FALSE	0.99411	0.92353	772496	330.2
S_aureus	TW20	SAMEA2340511	SAMtools	FALSE	0.98797	0.77684
S_aureus	TW20	SAMEA2340515	BayesTyper	TRUE	0.99858	0.88071	3494696	617.67
S_aureus	TW20	SAMEA2340515	BayesTyper	FALSE	0.99858	0.88071	3494696	617.67
S_aureus	TW20	SAMEA2340515	Cortex	TRUE	0.99998	0.85579
S_aureus	TW20	SAMEA2340515	Cortex	FALSE	0.99998	0.85655
S_aureus	TW20	SAMEA2340515	GraphTyper	TRUE	0.99987	0.84063	66976	70.32
S_aureus	TW20	SAMEA2340515	GraphTyper	FALSE	0.99854	0.89861	66976	70.32
S_aureus	TW20	SAMEA2340515	GraphTyper_sv	TRUE	0.99798	0.53128	586808	267.85
S_aureus	TW20	SAMEA2340515	GraphTyper_sv	FALSE	0.99509	0.53942	586808	267.85
S_aureus	TW20	SAMEA2340515	Minos	TRUE	0.9996	0.89224	688212	310.16
S_aureus	TW20	SAMEA2340515	Minos	FALSE	0.9909	0.90794	688212	310.16
S_aureus	TW20	SAMEA2340515	SAMtools	FALSE	0.9818	0.76333
S_aureus	TW20	SAMEA2340521	BayesTyper	TRUE	0.99959	0.85552	3493552	656.86
S_aureus	TW20	SAMEA2340521	BayesTyper	FALSE	0.99959	0.85552	3493552	656.86
S_aureus	TW20	SAMEA2340521	Cortex	TRUE	0.99994	0.82746
S_aureus	TW20	SAMEA2340521	Cortex	FALSE	0.99994	0.82805
S_aureus	TW20	SAMEA2340521	GraphTyper	TRUE	0.99966	0.71864	81760	70.88
S_aureus	TW20	SAMEA2340521	GraphTyper	FALSE	0.99939	0.85987	81760	70.88
S_aureus	TW20	SAMEA2340521	GraphTyper_sv	TRUE	0.99877	0.57295	525904	291.98
S_aureus	TW20	SAMEA2340521	GraphTyper_sv	FALSE	0.99778	0.5836	525904	291.98
S_aureus	TW20	SAMEA2340521	Minos	TRUE	0.9996	0.86774	1719364	299.13
S_aureus	TW20	SAMEA2340521	Minos	FALSE	0.99616	0.88495	1719364	299.13
S_aureus	TW20	SAMEA2340521	SAMtools	FALSE	0.98978	0.7579
S_aureus	TW20	SAMEA2340544	BayesTyper	TRUE	0.99899	0.86441	3493964	551.42
S_aureus	TW20	SAMEA2340544	BayesTyper	FALSE	0.99899	0.86441	3493964	551.42
S_aureus	TW20	SAMEA2340544	Cortex	TRUE	0.99998	0.83227
S_aureus	TW20	SAMEA2340544	Cortex	FALSE	0.99996	0.83804
S_aureus	TW20	SAMEA2340544	GraphTyper	TRUE	0.9998	0.72128	65668	61.73
S_aureus	TW20	SAMEA2340544	GraphTyper	FALSE	0.99939	0.86661	65668	61.73
S_aureus	TW20	SAMEA2340544	GraphTyper_sv	TRUE	0.99799	0.53965	595212	338.9
S_aureus	TW20	SAMEA2340544	GraphTyper_sv	FALSE	0.99793	0.54594	595212	338.9
S_aureus	TW20	SAMEA2340544	Minos	TRUE	0.99934	0.87948	635552	296.33
S_aureus	TW20	SAMEA2340544	Minos	FALSE	0.99691	0.8962	635552	296.33
S_aureus	TW20	SAMEA2340544	SAMtools	FALSE	0.99453	0.76172
S_aureus	TW20	SAMEA2340580	BayesTyper	TRUE	0.99924	0.88365	3493716	540.82
S_aureus	TW20	SAMEA2340580	BayesTyper	FALSE	0.99924	0.88365	3493716	540.82
S_aureus	TW20	SAMEA2340580	Cortex	TRUE	0.99988	0.85761
S_aureus	TW20	SAMEA2340580	Cortex	FALSE	0.99988	0.85761
S_aureus	TW20	SAMEA2340580	GraphTyper	TRUE	0.99957	0.73637	66292	63.57
S_aureus	TW20	SAMEA2340580	GraphTyper	FALSE	0.99938	0.89967	66292	63.57
S_aureus	TW20	SAMEA2340580	GraphTyper_sv	TRUE	0.99816	0.54363	587164	349.15
S_aureus	TW20	SAMEA2340580	GraphTyper_sv	FALSE	0.99774	0.55037	587164	349.15
S_aureus	TW20	SAMEA2340580	Minos	TRUE	0.99969	0.89658	656968	310.79
S_aureus	TW20	SAMEA2340580	Minos	FALSE	0.99777	0.91315	656968	310.79
S_aureus	TW20	SAMEA2340580	SAMtools	FALSE	0.99472	0.772
S_aureus	TW20	SAMEA2340643	BayesTyper	TRUE	0.99912	0.88281	3450080	296.77
S_aureus	TW20	SAMEA2340643	BayesTyper	FALSE	0.99912	0.88281	3450080	296.77
S_aureus	TW20	SAMEA2340643	Cortex	TRUE	0.99993	0.86052
S_aureus	TW20	SAMEA2340643	Cortex	FALSE	0.99993	0.86073
S_aureus	TW20	SAMEA2340643	GraphTyper	TRUE	0.99935	0.65582	57716	33.57
S_aureus	TW20	SAMEA2340643	GraphTyper	FALSE	0.99915	0.88973	57716	33.57
S_aureus	TW20	SAMEA2340643	GraphTyper_sv	TRUE	0.99865	0.59618	266532	73.26
S_aureus	TW20	SAMEA2340643	GraphTyper_sv	FALSE	0.99819	0.60296	266532	73.26
S_aureus	TW20	SAMEA2340643	Minos	TRUE	0.99929	0.89246	797012	188.97
S_aureus	TW20	SAMEA2340643	Minos	FALSE	0.99363	0.91274	797012	188.97
S_aureus	TW20	SAMEA2340643	SAMtools	FALSE	0.98887	0.80018
S_aureus	TW20	SAMEA2340651	BayesTyper	TRUE	0.99934	0.88068	3493476	633.54
S_aureus	TW20	SAMEA2340651	BayesTyper	FALSE	0.99934	0.88068	3493476	633.54
S_aureus	TW20	SAMEA2340651	Cortex	TRUE	0.99992	0.84983
S_aureus	TW20	SAMEA2340651	Cortex	FALSE	0.99992	0.85743
S_aureus	TW20	SAMEA2340651	GraphTyper	TRUE	0.99966	0.86978	73948	148.38
S_aureus	TW20	SAMEA2340651	GraphTyper	FALSE	0.99934	0.89865	73948	148.38
S_aureus	TW20	SAMEA2340651	GraphTyper_sv	TRUE	0.99846	0.54249	593892	267.53
S_aureus	TW20	SAMEA2340651	GraphTyper_sv	FALSE	0.99834	0.55585	593892	267.53
S_aureus	TW20	SAMEA2340651	Minos	TRUE	0.99951	0.89808	663768	263.54
S_aureus	TW20	SAMEA2340651	Minos	FALSE	0.99721	0.91456	663768	263.54
S_aureus	TW20	SAMEA2340651	SAMtools	FALSE	0.99564	0.7769
S_aureus	TW20	SAMEA2340702	BayesTyper	TRUE	0.99629	0.86332	3471132	536.9
S_aureus	TW20	SAMEA2340702	BayesTyper	FALSE	0.99629	0.86332	3471132	536.9
S_aureus	TW20	SAMEA2340702	Cortex	TRUE	0.99726	0.84016
S_aureus	TW20	SAMEA2340702	Cortex	FALSE	0.99726	0.84084
S_aureus	TW20	SAMEA2340702	GraphTyper	TRUE	0.99762	0.80128	89848	117.68
S_aureus	TW20	SAMEA2340702	GraphTyper	FALSE	0.99343	0.85996	89848	117.68
S_aureus	TW20	SAMEA2340702	GraphTyper_sv	TRUE	0.99176	0.57882	429892	131.39
S_aureus	TW20	SAMEA2340702	GraphTyper_sv	FALSE	0.99073	0.58514	429892	131.39
S_aureus	TW20	SAMEA2340702	Minos	TRUE	0.99731	0.86855	606444	232.71
S_aureus	TW20	SAMEA2340702	Minos	FALSE	0.99241	0.88339	606444	232.71
S_aureus	TW20	SAMEA2340702	SAMtools	FALSE	0.98268	0.75065
S_aureus	TW20	SAMEA2340711	BayesTyper	TRUE	0.99592	0.85799	3494972	618.82
S_aureus	TW20	SAMEA2340711	BayesTyper	FALSE	0.99592	0.85799	3494972	618.82
S_aureus	TW20	SAMEA2340711	Cortex	TRUE	0.99787	0.83083
S_aureus	TW20	SAMEA2340711	Cortex	FALSE	0.99483	0.83321
S_aureus	TW20	SAMEA2340711	GraphTyper	TRUE	0.99719	0.84494	66776	72.88
S_aureus	TW20	SAMEA2340711	GraphTyper	FALSE	0.9967	0.8806	66776	72.88
S_aureus	TW20	SAMEA2340711	GraphTyper_sv	TRUE	0.99135	0.52134	583836	338.57
S_aureus	TW20	SAMEA2340711	GraphTyper_sv	FALSE	0.99082	0.53131	583836	338.57
S_aureus	TW20	SAMEA2340711	Minos	TRUE	0.99482	0.87169	666376	260.86
S_aureus	TW20	SAMEA2340711	Minos	FALSE	0.99207	0.89008	666376	260.86
S_aureus	TW20	SAMEA2340711	SAMtools	FALSE	0.9909	0.74939
S_aureus	TW20	SAMEA2340719	BayesTyper	TRUE	0.99943	0.86776	3495672	746.24
S_aureus	TW20	SAMEA2340719	BayesTyper	FALSE	0.99943	0.86776	3495672	746.24
S_aureus	TW20	SAMEA2340719	Cortex	TRUE	0.99989	0.83701
S_aureus	TW20	SAMEA2340719	Cortex	FALSE	0.99989	0.83927
S_aureus	TW20	SAMEA2340719	GraphTyper	TRUE	0.99985	0.77594	68824	87.11
S_aureus	TW20	SAMEA2340719	GraphTyper	FALSE	0.99927	0.87616	68824	87.11
S_aureus	TW20	SAMEA2340719	GraphTyper_sv	TRUE	0.99838	0.53316	593484	401.19
S_aureus	TW20	SAMEA2340719	GraphTyper_sv	FALSE	0.99768	0.54055	593484	401.19
S_aureus	TW20	SAMEA2340719	Minos	TRUE	0.99972	0.88107	1152700	322.32
S_aureus	TW20	SAMEA2340719	Minos	FALSE	0.99593	0.894	1152700	322.32
S_aureus	TW20	SAMEA2340719	SAMtools	FALSE	0.98485	0.75332
S_aureus	TW20	SAMEA2340725	BayesTyper	TRUE	0.9958	0.82269	3471404	485.68
S_aureus	TW20	SAMEA2340725	BayesTyper	FALSE	0.9958	0.82269	3471404	485.68
S_aureus	TW20	SAMEA2340725	Cortex	TRUE	0.99637	0.78825
S_aureus	TW20	SAMEA2340725	Cortex	FALSE	0.99492	0.79585
S_aureus	TW20	SAMEA2340725	GraphTyper	TRUE	0.99663	0.70692	55680	54.2
S_aureus	TW20	SAMEA2340725	GraphTyper	FALSE	0.99349	0.82687	55680	54.2
S_aureus	TW20	SAMEA2340725	GraphTyper_sv	TRUE	0.98587	0.58067	405900	139.96
S_aureus	TW20	SAMEA2340725	GraphTyper_sv	FALSE	0.98464	0.58671	405900	139.96
S_aureus	TW20	SAMEA2340725	Minos	TRUE	0.99577	0.83594	1299432	248.14
S_aureus	TW20	SAMEA2340725	Minos	FALSE	0.98336	0.84628	1299432	248.14
S_aureus	TW20	SAMEA2340725	SAMtools	FALSE	0.96656	0.73215
S_aureus	TW20	SAMEA2340727	BayesTyper	TRUE	0.99899	0.86229	3493276	672.99
S_aureus	TW20	SAMEA2340727	BayesTyper	FALSE	0.99899	0.86229	3493276	672.99
S_aureus	TW20	SAMEA2340727	Cortex	TRUE	0.99998	0.83524
S_aureus	TW20	SAMEA2340727	Cortex	FALSE	0.99998	0.83513
S_aureus	TW20	SAMEA2340727	GraphTyper	TRUE	0.99991	0.79938	65852	91.95
S_aureus	TW20	SAMEA2340727	GraphTyper	FALSE	0.9995	0.87804	65852	91.95
S_aureus	TW20	SAMEA2340727	GraphTyper_sv	TRUE	0.99869	0.53008	588812	358
S_aureus	TW20	SAMEA2340727	GraphTyper_sv	FALSE	0.99842	0.53713	588812	358
S_aureus	TW20	SAMEA2340727	Minos	TRUE	0.99969	0.86957	636188	275.75
S_aureus	TW20	SAMEA2340727	Minos	FALSE	0.99637	0.8875	636188	275.75
S_aureus	TW20	SAMEA2340727	SAMtools	FALSE	0.99358	0.75869
S_aureus	TW20	SAMEA2340738	BayesTyper	TRUE	0.99926	0.88264	3495664	701.27
S_aureus	TW20	SAMEA2340738	BayesTyper	FALSE	0.99926	0.88264	3495664	701.27
S_aureus	TW20	SAMEA2340738	Cortex	TRUE	0.99997	0.85465
S_aureus	TW20	SAMEA2340738	Cortex	FALSE	0.99995	0.85973
S_aureus	TW20	SAMEA2340738	GraphTyper	TRUE	0.9999	0.82173	66648	75.12
S_aureus	TW20	SAMEA2340738	GraphTyper	FALSE	0.9993	0.89572	66648	75.12
S_aureus	TW20	SAMEA2340738	GraphTyper_sv	TRUE	0.99836	0.54725	597056	341.14
S_aureus	TW20	SAMEA2340738	GraphTyper_sv	FALSE	0.99775	0.55374	597056	341.14
S_aureus	TW20	SAMEA2340738	Minos	TRUE	0.99959	0.89837	1152492	410.81
S_aureus	TW20	SAMEA2340738	Minos	FALSE	0.99566	0.91477	1152492	410.81
S_aureus	TW20	SAMEA2340738	SAMtools	FALSE	0.98333	0.76709
S_aureus	TW20	SAMEA2340740	BayesTyper	TRUE	0.99922	0.90341	3491436	639.8
S_aureus	TW20	SAMEA2340740	BayesTyper	FALSE	0.99922	0.90341	3491436	639.8
S_aureus	TW20	SAMEA2340740	Cortex	TRUE	0.99996	0.87078
S_aureus	TW20	SAMEA2340740	Cortex	FALSE	0.99996	0.87533
S_aureus	TW20	SAMEA2340740	GraphTyper	TRUE	0.99967	0.80232	90380	100.61
S_aureus	TW20	SAMEA2340740	GraphTyper	FALSE	0.9992	0.9141	90380	100.61
S_aureus	TW20	SAMEA2340740	GraphTyper_sv	TRUE	0.99872	0.64214	486812	313.25
S_aureus	TW20	SAMEA2340740	GraphTyper_sv	FALSE	0.99807	0.65094	486812	313.25
S_aureus	TW20	SAMEA2340740	Minos	TRUE	0.99967	0.91292	652936	271.83
S_aureus	TW20	SAMEA2340740	Minos	FALSE	0.99722	0.92703	652936	271.83
S_aureus	TW20	SAMEA2340740	SAMtools	FALSE	0.99395	0.78508
S_aureus	TW20	SAMEA2340741	BayesTyper	TRUE	0.99536	0.88408	3502188	708.13
S_aureus	TW20	SAMEA2340741	BayesTyper	FALSE	0.99536	0.88408	3502188	708.13
S_aureus	TW20	SAMEA2340741	Cortex	TRUE	0.99806	0.85134
S_aureus	TW20	SAMEA2340741	Cortex	FALSE	0.99469	0.85141
S_aureus	TW20	SAMEA2340741	GraphTyper	TRUE	0.99784	0.77983	86444	112.85
S_aureus	TW20	SAMEA2340741	GraphTyper	FALSE	0.99663	0.89289	86444	112.85
S_aureus	TW20	SAMEA2340741	GraphTyper_sv	TRUE	0.9929	0.55937	581880	430.58
S_aureus	TW20	SAMEA2340741	GraphTyper_sv	FALSE	0.99204	0.56921	581880	430.58
S_aureus	TW20	SAMEA2340741	Minos	TRUE	0.99775	0.89606	806352	307.58
S_aureus	TW20	SAMEA2340741	Minos	FALSE	0.9883	0.9131	806352	307.58
S_aureus	TW20	SAMEA2340741	SAMtools	FALSE	0.9787	0.77061
S_aureus	TW20	SAMEA2340749	BayesTyper	TRUE	0.99943	0.86671	3493172	602.63
S_aureus	TW20	SAMEA2340749	BayesTyper	FALSE	0.99943	0.86671	3493172	602.63
S_aureus	TW20	SAMEA2340749	Cortex	TRUE	0.99996	0.83816
S_aureus	TW20	SAMEA2340749	Cortex	FALSE	0.99996	0.84112
S_aureus	TW20	SAMEA2340749	GraphTyper	TRUE	0.99991	0.80437	66976	84.7
S_aureus	TW20	SAMEA2340749	GraphTyper	FALSE	0.9995	0.88463	66976	84.7
S_aureus	TW20	SAMEA2340749	GraphTyper_sv	TRUE	0.99864	0.53007	579516	362.74
S_aureus	TW20	SAMEA2340749	GraphTyper_sv	FALSE	0.99814	0.54003	579516	362.74
S_aureus	TW20	SAMEA2340749	Minos	TRUE	0.99978	0.87986	645164	266.63
S_aureus	TW20	SAMEA2340749	Minos	FALSE	0.99809	0.8966	645164	266.63
S_aureus	TW20	SAMEA2340749	SAMtools	FALSE	0.99533	0.7503
S_aureus	TW20	SAMEA2340752	BayesTyper	TRUE	0.99918	0.83758	3472032	498.78
S_aureus	TW20	SAMEA2340752	BayesTyper	FALSE	0.99918	0.83758	3472032	498.78
S_aureus	TW20	SAMEA2340752	Cortex	TRUE	1	0.81701
S_aureus	TW20	SAMEA2340752	Cortex	FALSE	1	0.81411
S_aureus	TW20	SAMEA2340752	GraphTyper	TRUE	0.99954	0.71508	58580	51.13
S_aureus	TW20	SAMEA2340752	GraphTyper	FALSE	0.99879	0.85075	58580	51.13
S_aureus	TW20	SAMEA2340752	GraphTyper_sv	TRUE	0.99798	0.57527	445136	156.43
S_aureus	TW20	SAMEA2340752	GraphTyper_sv	FALSE	0.99753	0.57878	445136	156.43
S_aureus	TW20	SAMEA2340752	Minos	TRUE	0.9992	0.84251	553808	227.33
S_aureus	TW20	SAMEA2340752	Minos	FALSE	0.99521	0.85827	553808	227.33
S_aureus	TW20	SAMEA2340752	SAMtools	FALSE	0.99157	0.71232
S_aureus	TW20	SAMEA2340755	BayesTyper	TRUE	0.99955	0.89495	3507876	740.59
S_aureus	TW20	SAMEA2340755	BayesTyper	FALSE	0.99955	0.89495	3507876	740.59
S_aureus	TW20	SAMEA2340755	Cortex	TRUE	0.99995	0.86934
S_aureus	TW20	SAMEA2340755	Cortex	FALSE	0.99993	0.87333
S_aureus	TW20	SAMEA2340755	GraphTyper	TRUE	0.99989	0.88504	84452	129.95
S_aureus	TW20	SAMEA2340755	GraphTyper	FALSE	0.99941	0.90466	84452	129.95
S_aureus	TW20	SAMEA2340755	GraphTyper_sv	TRUE	0.99859	0.49821	681328	390.05
S_aureus	TW20	SAMEA2340755	GraphTyper_sv	FALSE	0.99781	0.50649	681328	390.05
S_aureus	TW20	SAMEA2340755	Minos	TRUE	0.99993	0.89894	757320	313.84
S_aureus	TW20	SAMEA2340755	Minos	FALSE	0.99745	0.91566	757320	313.84
S_aureus	TW20	SAMEA2340755	SAMtools	FALSE	0.99307	0.77412
S_aureus	TW20	SAMEA2340756	BayesTyper	TRUE	0.99658	0.82935	3468440	480.47
S_aureus	TW20	SAMEA2340756	BayesTyper	FALSE	0.99658	0.82935	3468440	480.47
S_aureus	TW20	SAMEA2340756	Cortex	TRUE	0.99731	0.79925
S_aureus	TW20	SAMEA2340756	Cortex	FALSE	0.99737	0.80895
S_aureus	TW20	SAMEA2340756	GraphTyper	TRUE	0.99694	0.82522	56312	49.66
S_aureus	TW20	SAMEA2340756	GraphTyper	FALSE	0.9951	0.83555	56312	49.66
S_aureus	TW20	SAMEA2340756	GraphTyper_sv	TRUE	0.99613	0.58249	382628	106.7
S_aureus	TW20	SAMEA2340756	GraphTyper_sv	FALSE	0.99388	0.58882	382628	106.7
S_aureus	TW20	SAMEA2340756	Minos	TRUE	0.99743	0.83429	538200	225.15
S_aureus	TW20	SAMEA2340756	Minos	FALSE	0.99398	0.8526	538200	225.15
S_aureus	TW20	SAMEA2340756	SAMtools	FALSE	0.98971	0.72923
S_aureus	TW20	SAMEA2340757	BayesTyper	TRUE	0.99856	0.86086	3469852	497.91
S_aureus	TW20	SAMEA2340757	BayesTyper	FALSE	0.99856	0.86086	3469852	497.91
S_aureus	TW20	SAMEA2340757	Cortex	TRUE	0.99976	0.82663
S_aureus	TW20	SAMEA2340757	Cortex	FALSE	0.99671	0.8297
S_aureus	TW20	SAMEA2340757	GraphTyper	TRUE	0.99857	0.73039	71688	58.61
S_aureus	TW20	SAMEA2340757	GraphTyper	FALSE	0.99685	0.86983	71688	58.61
S_aureus	TW20	SAMEA2340757	GraphTyper_sv	TRUE	0.99129	0.60238	436740	127.11
S_aureus	TW20	SAMEA2340757	GraphTyper_sv	FALSE	0.99033	0.61028	436740	127.11
S_aureus	TW20	SAMEA2340757	Minos	TRUE	0.99786	0.87806	1501544	263.93
S_aureus	TW20	SAMEA2340757	Minos	FALSE	0.98829	0.88857	1501544	263.93
S_aureus	TW20	SAMEA2340757	SAMtools	FALSE	0.97802	0.7502
S_aureus	USA300	SAMEA2335070	BayesTyper	TRUE	0.99874	0.87945	3503096	686.22
S_aureus	USA300	SAMEA2335070	BayesTyper	FALSE	0.99874	0.87945	3503096	686.22
S_aureus	USA300	SAMEA2335070	Cortex	TRUE	0.99991	0.84476
S_aureus	USA300	SAMEA2335070	Cortex	FALSE	0.99989	0.84505
S_aureus	USA300	SAMEA2335070	GraphTyper	TRUE	0.99789	0.59366	98268	71.54
S_aureus	USA300	SAMEA2335070	GraphTyper	FALSE	0.99621	0.8897	98268	71.54
S_aureus	USA300	SAMEA2335070	GraphTyper_sv	TRUE	0.99521	0.5652	606176	572.56
S_aureus	USA300	SAMEA2335070	GraphTyper_sv	FALSE	0.99354	0.57122	606176	572.56
S_aureus	USA300	SAMEA2335070	Minos	TRUE	0.99779	0.89125	803476	367.26
S_aureus	USA300	SAMEA2335070	Minos	FALSE	0.99389	0.90987	803476	367.26
S_aureus	USA300	SAMEA2335070	SAMtools	FALSE	0.98956	0.79449
S_aureus	USA300	SAMEA2335102	BayesTyper	TRUE	0.99934	0.86638	3494008	694.38
S_aureus	USA300	SAMEA2335102	BayesTyper	FALSE	0.99934	0.86638	3494008	694.38
S_aureus	USA300	SAMEA2335102	Cortex	TRUE	0.99996	0.83436
S_aureus	USA300	SAMEA2335102	Cortex	FALSE	0.99996	0.83534
S_aureus	USA300	SAMEA2335102	GraphTyper	TRUE	0.9999	0.86335	68624	127.65
S_aureus	USA300	SAMEA2335102	GraphTyper	FALSE	0.99949	0.88741	68624	127.65
S_aureus	USA300	SAMEA2335102	GraphTyper_sv	TRUE	0.9992	0.58459	524160	400.56
S_aureus	USA300	SAMEA2335102	GraphTyper_sv	FALSE	0.9986	0.59847	524160	400.56
S_aureus	USA300	SAMEA2335102	Minos	TRUE	0.99983	0.87866	2664156	259.7
S_aureus	USA300	SAMEA2335102	Minos	FALSE	0.99702	0.89405	2664156	259.7
S_aureus	USA300	SAMEA2335102	SAMtools	FALSE	0.99292	0.78547
S_aureus	USA300	SAMEA2335119	BayesTyper	TRUE	0.99931	0.82444	3465604	406.95
S_aureus	USA300	SAMEA2335119	BayesTyper	FALSE	0.99931	0.82444	3465604	406.95
S_aureus	USA300	SAMEA2335119	Cortex	TRUE	0.99997	0.79759
S_aureus	USA300	SAMEA2335119	Cortex	FALSE	0.99991	0.798
S_aureus	USA300	SAMEA2335119	GraphTyper	TRUE	0.99889	0.49843	107280	102.67
S_aureus	USA300	SAMEA2335119	GraphTyper	FALSE	0.99838	0.83964	107280	102.67
S_aureus	USA300	SAMEA2335119	GraphTyper_sv	TRUE	0.99789	0.61358	291236	177.23
S_aureus	USA300	SAMEA2335119	GraphTyper_sv	FALSE	0.99709	0.61566	291236	177.23
S_aureus	USA300	SAMEA2335119	Minos	TRUE	0.99966	0.83824	812452	282.92
S_aureus	USA300	SAMEA2335119	Minos	FALSE	0.9964	0.86174	812452	282.92
S_aureus	USA300	SAMEA2335119	SAMtools	FALSE	0.98758	0.72255
S_aureus	USA300	SAMEA2335124	BayesTyper	TRUE	0.99917	0.87501	3505408	689.56
S_aureus	USA300	SAMEA2335124	BayesTyper	FALSE	0.99917	0.87501	3505408	689.56
S_aureus	USA300	SAMEA2335124	Cortex	TRUE	0.99997	0.84169
S_aureus	USA300	SAMEA2335124	Cortex	FALSE	0.99995	0.84194
S_aureus	USA300	SAMEA2335124	GraphTyper	TRUE	0.99953	0.58887	70704	77.37
S_aureus	USA300	SAMEA2335124	GraphTyper	FALSE	0.9993	0.87927	70704	77.37
S_aureus	USA300	SAMEA2335124	GraphTyper_sv	TRUE	0.99828	0.54756	633768	569.24
S_aureus	USA300	SAMEA2335124	GraphTyper_sv	FALSE	0.99796	0.55279	633768	569.24
S_aureus	USA300	SAMEA2335124	Minos	TRUE	0.99948	0.88172	795688	376.99
S_aureus	USA300	SAMEA2335124	Minos	FALSE	0.99678	0.90399	795688	376.99
S_aureus	USA300	SAMEA2335124	SAMtools	FALSE	0.99446	0.78875
S_aureus	USA300	SAMEA2335149	BayesTyper	TRUE	0.99934	0.88718	3504336	704.33
S_aureus	USA300	SAMEA2335149	BayesTyper	FALSE	0.99934	0.88718	3504336	704.33
S_aureus	USA300	SAMEA2335149	Cortex	TRUE	0.99995	0.86027
S_aureus	USA300	SAMEA2335149	Cortex	FALSE	0.99995	0.86034
S_aureus	USA300	SAMEA2335149	GraphTyper	TRUE	0.99973	0.88705	71196	111.42
S_aureus	USA300	SAMEA2335149	GraphTyper	FALSE	0.99927	0.90797	71196	111.42
S_aureus	USA300	SAMEA2335149	GraphTyper_sv	TRUE	0.99829	0.55018	602608	373.2
S_aureus	USA300	SAMEA2335149	GraphTyper_sv	FALSE	0.99776	0.55802	602608	373.2
S_aureus	USA300	SAMEA2335149	Minos	TRUE	0.99938	0.89697	795692	309.36
S_aureus	USA300	SAMEA2335149	Minos	FALSE	0.99662	0.91499	795692	309.36
S_aureus	USA300	SAMEA2335149	SAMtools	FALSE	0.9951	0.79417
S_aureus	USA300	SAMEA2335171	BayesTyper	TRUE	0.99914	0.89275	3504904	636.1
S_aureus	USA300	SAMEA2335171	BayesTyper	FALSE	0.99914	0.89275	3504904	636.1
S_aureus	USA300	SAMEA2335171	Cortex	TRUE	0.99997	0.86074
S_aureus	USA300	SAMEA2335171	Cortex	FALSE	0.99997	0.86095
S_aureus	USA300	SAMEA2335171	GraphTyper	TRUE	0.99966	0.69024	71124	82.31
S_aureus	USA300	SAMEA2335171	GraphTyper	FALSE	0.99916	0.9072	71124	82.31
S_aureus	USA300	SAMEA2335171	GraphTyper_sv	TRUE	0.99821	0.55613	614220	530.99
S_aureus	USA300	SAMEA2335171	GraphTyper_sv	FALSE	0.99751	0.56424	614220	530.99
S_aureus	USA300	SAMEA2335171	Minos	TRUE	0.99936	0.90163	795660	345.07
S_aureus	USA300	SAMEA2335171	Minos	FALSE	0.99778	0.92378	795660	345.07
S_aureus	USA300	SAMEA2335171	SAMtools	FALSE	0.99582	0.7966
S_aureus	USA300	SAMEA2340393	BayesTyper	TRUE	0.99919	0.86641	3942348	634.05
S_aureus	USA300	SAMEA2340393	BayesTyper	FALSE	0.99919	0.86641	3942348	634.05
S_aureus	USA300	SAMEA2340393	Cortex	TRUE	0.99995	0.82737
S_aureus	USA300	SAMEA2340393	Cortex	FALSE	0.99993	0.82745
S_aureus	USA300	SAMEA2340393	GraphTyper	TRUE	0.99954	0.54393	71344	75.13
S_aureus	USA300	SAMEA2340393	GraphTyper	FALSE	0.99913	0.86734	71344	75.13
S_aureus	USA300	SAMEA2340393	GraphTyper_sv	TRUE	0.99788	0.55711	647916	563.08
S_aureus	USA300	SAMEA2340393	GraphTyper_sv	FALSE	0.99732	0.56125	647916	563.08
S_aureus	USA300	SAMEA2340393	Minos	TRUE	0.99948	0.87591	795792	389.92
S_aureus	USA300	SAMEA2340393	Minos	FALSE	0.99528	0.89592	795792	389.92
S_aureus	USA300	SAMEA2340393	SAMtools	FALSE	0.99355	0.7992
S_aureus	USA300	SAMEA2340499	BayesTyper	TRUE	0.99971	0.83495	3465972	341.63
S_aureus	USA300	SAMEA2340499	BayesTyper	FALSE	0.99971	0.83495	3465972	341.63
S_aureus	USA300	SAMEA2340499	Cortex	TRUE	0.99997	0.8121
S_aureus	USA300	SAMEA2340499	Cortex	FALSE	0.99997	0.81205
S_aureus	USA300	SAMEA2340499	GraphTyper	TRUE	0.9995	0.81295	145704	98.47
S_aureus	USA300	SAMEA2340499	GraphTyper	FALSE	0.99891	0.86593	145704	98.47
S_aureus	USA300	SAMEA2340499	GraphTyper_sv	TRUE	0.99771	0.54916	391244	113.45
S_aureus	USA300	SAMEA2340499	GraphTyper_sv	FALSE	0.99712	0.55931	391244	113.45
S_aureus	USA300	SAMEA2340499	Minos	TRUE	0.99966	0.85355	795728	244.8
S_aureus	USA300	SAMEA2340499	Minos	FALSE	0.99515	0.87499	795728	244.8
S_aureus	USA300	SAMEA2340499	SAMtools	FALSE	0.9886	0.72708
S_aureus	USA300	SAMEA2340511	BayesTyper	TRUE	0.99949	0.89942	3509388	686.33
S_aureus	USA300	SAMEA2340511	BayesTyper	FALSE	0.99949	0.89942	3509388	686.33
S_aureus	USA300	SAMEA2340511	Cortex	TRUE	0.99994	0.87433
S_aureus	USA300	SAMEA2340511	Cortex	FALSE	0.99993	0.87438
S_aureus	USA300	SAMEA2340511	GraphTyper	TRUE	0.99962	0.82182	102180	189.54
S_aureus	USA300	SAMEA2340511	GraphTyper	FALSE	0.99894	0.91042	102180	189.54
S_aureus	USA300	SAMEA2340511	GraphTyper_sv	TRUE	0.998	0.49793	716788	448.1
S_aureus	USA300	SAMEA2340511	GraphTyper_sv	FALSE	0.99765	0.50588	716788	448.1
S_aureus	USA300	SAMEA2340511	Minos	TRUE	0.99947	0.90435	960876	347.85
S_aureus	USA300	SAMEA2340511	Minos	FALSE	0.99698	0.92407	960876	347.85
S_aureus	USA300	SAMEA2340511	SAMtools	FALSE	0.99329	0.78916
S_aureus	USA300	SAMEA2340515	BayesTyper	TRUE	0.99798	0.88114	3505824	683.96
S_aureus	USA300	SAMEA2340515	BayesTyper	FALSE	0.99798	0.88114	3505824	683.96
S_aureus	USA300	SAMEA2340515	Cortex	TRUE	0.99997	0.85471
S_aureus	USA300	SAMEA2340515	Cortex	FALSE	0.99997	0.85494
S_aureus	USA300	SAMEA2340515	GraphTyper	TRUE	0.99967	0.8347	74508	144
S_aureus	USA300	SAMEA2340515	GraphTyper	FALSE	0.99745	0.90191	74508	144
S_aureus	USA300	SAMEA2340515	GraphTyper_sv	TRUE	0.99838	0.54446	614772	349.66
S_aureus	USA300	SAMEA2340515	GraphTyper_sv	FALSE	0.99408	0.55188	614772	349.66
S_aureus	USA300	SAMEA2340515	Minos	TRUE	0.99928	0.89289	796044	295.94
S_aureus	USA300	SAMEA2340515	Minos	FALSE	0.98812	0.90923	796044	295.94
S_aureus	USA300	SAMEA2340515	SAMtools	FALSE	0.97571	0.78731
S_aureus	USA300	SAMEA2340521	BayesTyper	TRUE	0.99953	0.84903	3491104	595.62
S_aureus	USA300	SAMEA2340521	BayesTyper	FALSE	0.99953	0.84903	3491104	595.62
S_aureus	USA300	SAMEA2340521	Cortex	TRUE	0.99994	0.81279
S_aureus	USA300	SAMEA2340521	Cortex	FALSE	0.99991	0.81352
S_aureus	USA300	SAMEA2340521	GraphTyper	TRUE	0.99966	0.71461	108704	90.34
S_aureus	USA300	SAMEA2340521	GraphTyper	FALSE	0.99894	0.86337	108704	90.34
S_aureus	USA300	SAMEA2340521	GraphTyper_sv	TRUE	0.99817	0.5985	471948	237.85
S_aureus	USA300	SAMEA2340521	GraphTyper_sv	FALSE	0.99717	0.61105	471948	237.85
S_aureus	USA300	SAMEA2340521	Minos	TRUE	0.99911	0.86081	2471236	265.93
S_aureus	USA300	SAMEA2340521	Minos	FALSE	0.99454	0.87894	2471236	265.93
S_aureus	USA300	SAMEA2340521	SAMtools	FALSE	0.98744	0.77436
S_aureus	USA300	SAMEA2340544	BayesTyper	TRUE	0.99935	0.87514	3506084	604.62
S_aureus	USA300	SAMEA2340544	BayesTyper	FALSE	0.99935	0.87514	3506084	604.62
S_aureus	USA300	SAMEA2340544	Cortex	TRUE	0.99995	0.84259
S_aureus	USA300	SAMEA2340544	Cortex	FALSE	0.99995	0.8427
S_aureus	USA300	SAMEA2340544	GraphTyper	TRUE	0.99961	0.71519	71860	93
S_aureus	USA300	SAMEA2340544	GraphTyper	FALSE	0.99907	0.88378	71860	93
S_aureus	USA300	SAMEA2340544	GraphTyper_sv	TRUE	0.99817	0.54392	625112	434.44
S_aureus	USA300	SAMEA2340544	GraphTyper_sv	FALSE	0.99755	0.55114	625112	434.44
S_aureus	USA300	SAMEA2340544	Minos	TRUE	0.99921	0.88886	795880	311.07
S_aureus	USA300	SAMEA2340544	Minos	FALSE	0.99549	0.90569	795880	311.07
S_aureus	USA300	SAMEA2340544	SAMtools	FALSE	0.99415	0.78193
S_aureus	USA300	SAMEA2340580	BayesTyper	TRUE	0.99933	0.89217	3505580	585.48
S_aureus	USA300	SAMEA2340580	BayesTyper	FALSE	0.99933	0.89217	3505580	585.48
S_aureus	USA300	SAMEA2340580	Cortex	TRUE	0.99993	0.86486
S_aureus	USA300	SAMEA2340580	Cortex	FALSE	0.99992	0.86518
S_aureus	USA300	SAMEA2340580	GraphTyper	TRUE	0.99971	0.73061	70236	99.51
S_aureus	USA300	SAMEA2340580	GraphTyper	FALSE	0.9991	0.90713	70236	99.51
S_aureus	USA300	SAMEA2340580	GraphTyper_sv	TRUE	0.99828	0.55523	639128	439.26
S_aureus	USA300	SAMEA2340580	GraphTyper_sv	FALSE	0.99731	0.56154	639128	439.26
S_aureus	USA300	SAMEA2340580	Minos	TRUE	0.99934	0.90494	795764	337.71
S_aureus	USA300	SAMEA2340580	Minos	FALSE	0.99568	0.92024	795764	337.71
S_aureus	USA300	SAMEA2340580	SAMtools	FALSE	0.99346	0.79577
S_aureus	USA300	SAMEA2340643	BayesTyper	TRUE	0.99926	0.90572	3443916	105.12
S_aureus	USA300	SAMEA2340643	BayesTyper	FALSE	0.99926	0.90572	3443916	105.12
S_aureus	USA300	SAMEA2340643	Cortex	TRUE	1	0.88544
S_aureus	USA300	SAMEA2340643	Cortex	FALSE	1	0.88631
S_aureus	USA300	SAMEA2340643	GraphTyper	TRUE	0.99966	0.67651	30272	18.79
S_aureus	USA300	SAMEA2340643	GraphTyper	FALSE	0.99858	0.92646	30272	18.79
S_aureus	USA300	SAMEA2340643	GraphTyper_sv	TRUE	0.9985	0.77707	156480	37.98
S_aureus	USA300	SAMEA2340643	GraphTyper_sv	FALSE	0.99736	0.78415	156480	37.98
S_aureus	USA300	SAMEA2340643	Minos	TRUE	0.99976	0.92969	363272	113.44
S_aureus	USA300	SAMEA2340643	Minos	FALSE	0.97586	0.94164	363272	113.44
S_aureus	USA300	SAMEA2340643	SAMtools	FALSE	0.95403	0.90114
S_aureus	USA300	SAMEA2340651	BayesTyper	TRUE	0.99948	0.86649	3506228	939.39
S_aureus	USA300	SAMEA2340651	BayesTyper	FALSE	0.99948	0.86649	3506228	939.39
S_aureus	USA300	SAMEA2340651	Cortex	TRUE	0.99988	0.83465
S_aureus	USA300	SAMEA2340651	Cortex	FALSE	0.99988	0.83477
S_aureus	USA300	SAMEA2340651	GraphTyper	TRUE	0.99975	0.85505	71476	155.66
S_aureus	USA300	SAMEA2340651	GraphTyper	FALSE	0.99907	0.88867	71476	155.66
S_aureus	USA300	SAMEA2340651	GraphTyper_sv	TRUE	0.99861	0.53921	617080	822.45
S_aureus	USA300	SAMEA2340651	GraphTyper_sv	FALSE	0.99799	0.5481	617080	822.45
S_aureus	USA300	SAMEA2340651	Minos	TRUE	0.99916	0.88071	795744	439.31
S_aureus	USA300	SAMEA2340651	Minos	FALSE	0.99578	0.89729	795744	439.31
S_aureus	USA300	SAMEA2340651	SAMtools	FALSE	0.99605	0.77335
S_aureus	USA300	SAMEA2340702	BayesTyper	TRUE	0.99954	0.85323	3461196	510.84
S_aureus	USA300	SAMEA2340702	BayesTyper	FALSE	0.99954	0.85323	3461196	510.84
S_aureus	USA300	SAMEA2340702	Cortex	TRUE	1	0.82268
S_aureus	USA300	SAMEA2340702	Cortex	FALSE	0.99999	0.82379
S_aureus	USA300	SAMEA2340702	GraphTyper	TRUE	0.99962	0.7889	110284	180.71
S_aureus	USA300	SAMEA2340702	GraphTyper	FALSE	0.99867	0.85258	110284	180.71
S_aureus	USA300	SAMEA2340702	GraphTyper_sv	TRUE	0.99762	0.61842	275696	146.8
S_aureus	USA300	SAMEA2340702	GraphTyper_sv	FALSE	0.99644	0.62564	275696	146.8
S_aureus	USA300	SAMEA2340702	Minos	TRUE	0.99959	0.86099	1116740	429.55
S_aureus	USA300	SAMEA2340702	Minos	FALSE	0.99547	0.87883	1116740	429.55
S_aureus	USA300	SAMEA2340702	SAMtools	FALSE	0.98653	0.74969
S_aureus	USA300	SAMEA2340711	BayesTyper	TRUE	0.99953	0.87274	3505200	845.04
S_aureus	USA300	SAMEA2340711	BayesTyper	FALSE	0.99953	0.87274	3505200	845.04
S_aureus	USA300	SAMEA2340711	Cortex	TRUE	0.99995	0.8417
S_aureus	USA300	SAMEA2340711	Cortex	FALSE	0.99995	0.84189
S_aureus	USA300	SAMEA2340711	GraphTyper	TRUE	0.99973	0.85201	100460	165.29
S_aureus	USA300	SAMEA2340711	GraphTyper	FALSE	0.99931	0.8927	100460	165.29
S_aureus	USA300	SAMEA2340711	GraphTyper_sv	TRUE	0.99839	0.53723	603840	751.42
S_aureus	USA300	SAMEA2340711	GraphTyper_sv	FALSE	0.9975	0.54598	603840	751.42
S_aureus	USA300	SAMEA2340711	Minos	TRUE	0.99913	0.88439	799076	416.88
S_aureus	USA300	SAMEA2340711	Minos	FALSE	0.99741	0.90068	799076	416.88
S_aureus	USA300	SAMEA2340711	SAMtools	FALSE	0.99494	0.76974
S_aureus	USA300	SAMEA2340719	BayesTyper	TRUE	0.99914	0.87715	3505800	1101.44
S_aureus	USA300	SAMEA2340719	BayesTyper	FALSE	0.99914	0.87715	3505800	1101.44
S_aureus	USA300	SAMEA2340719	Cortex	TRUE	0.99987	0.84522
S_aureus	USA300	SAMEA2340719	Cortex	FALSE	0.99985	0.84526
S_aureus	USA300	SAMEA2340719	GraphTyper	TRUE	0.99963	0.76552	73032	181.82
S_aureus	USA300	SAMEA2340719	GraphTyper	FALSE	0.99914	0.88886	73032	181.82
S_aureus	USA300	SAMEA2340719	GraphTyper_sv	TRUE	0.99826	0.54571	618804	627.45
S_aureus	USA300	SAMEA2340719	GraphTyper_sv	FALSE	0.99756	0.55386	618804	627.45
S_aureus	USA300	SAMEA2340719	Minos	TRUE	0.99958	0.89214	1027812	607.46
S_aureus	USA300	SAMEA2340719	Minos	FALSE	0.99545	0.90662	1027812	607.46
S_aureus	USA300	SAMEA2340719	SAMtools	FALSE	0.9876	0.77735
S_aureus	USA300	SAMEA2340725	BayesTyper	TRUE	0.99968	0.82161	3461840	698.13
S_aureus	USA300	SAMEA2340725	BayesTyper	FALSE	0.99968	0.82161	3461840	698.13
S_aureus	USA300	SAMEA2340725	Cortex	TRUE	0.99996	0.77974
S_aureus	USA300	SAMEA2340725	Cortex	FALSE	0.99992	0.78035
S_aureus	USA300	SAMEA2340725	GraphTyper	TRUE	0.99919	0.72309	106132	127.07
S_aureus	USA300	SAMEA2340725	GraphTyper	FALSE	0.99817	0.84167	106132	127.07
S_aureus	USA300	SAMEA2340725	GraphTyper_sv	TRUE	0.99823	0.63649	273428	174.7
S_aureus	USA300	SAMEA2340725	GraphTyper_sv	FALSE	0.99697	0.64492	273428	174.7
S_aureus	USA300	SAMEA2340725	Minos	TRUE	0.99906	0.83824	1300492	402.32
S_aureus	USA300	SAMEA2340725	Minos	FALSE	0.99435	0.85504	1300492	402.32
S_aureus	USA300	SAMEA2340725	SAMtools	FALSE	0.98582	0.76914
S_aureus	USA300	SAMEA2340727	BayesTyper	TRUE	0.99909	0.88755	3504872	953.01
S_aureus	USA300	SAMEA2340727	BayesTyper	FALSE	0.99909	0.88755	3504872	953.01
S_aureus	USA300	SAMEA2340727	Cortex	TRUE	0.99997	0.86233
S_aureus	USA300	SAMEA2340727	Cortex	FALSE	0.99997	0.86248
S_aureus	USA300	SAMEA2340727	GraphTyper	TRUE	0.99975	0.79658	69924	152.38
S_aureus	USA300	SAMEA2340727	GraphTyper	FALSE	0.99923	0.90674	69924	152.38
S_aureus	USA300	SAMEA2340727	GraphTyper_sv	TRUE	0.99858	0.55213	616488	788.39
S_aureus	USA300	SAMEA2340727	GraphTyper_sv	FALSE	0.99791	0.55975	616488	788.39
S_aureus	USA300	SAMEA2340727	Minos	TRUE	0.99942	0.89999	795688	491.44
S_aureus	USA300	SAMEA2340727	Minos	FALSE	0.99604	0.91685	795688	491.44
S_aureus	USA300	SAMEA2340727	SAMtools	FALSE	0.99305	0.784
S_aureus	USA300	SAMEA2340738	BayesTyper	TRUE	0.99938	0.86653	3507200	1168.09
S_aureus	USA300	SAMEA2340738	BayesTyper	FALSE	0.99938	0.86653	3507200	1168.09
S_aureus	USA300	SAMEA2340738	Cortex	TRUE	0.99997	0.83482
S_aureus	USA300	SAMEA2340738	Cortex	FALSE	0.99997	0.83492
S_aureus	USA300	SAMEA2340738	GraphTyper	TRUE	0.99967	0.78319	71740	172.28
S_aureus	USA300	SAMEA2340738	GraphTyper	FALSE	0.99907	0.88165	71740	172.28
S_aureus	USA300	SAMEA2340738	GraphTyper_sv	TRUE	0.99818	0.53316	618124	663.91
S_aureus	USA300	SAMEA2340738	GraphTyper_sv	FALSE	0.99762	0.54096	618124	663.91
S_aureus	USA300	SAMEA2340738	Minos	TRUE	0.99959	0.88018	796248	504.67
S_aureus	USA300	SAMEA2340738	Minos	FALSE	0.99612	0.89578	796248	504.67
S_aureus	USA300	SAMEA2340738	SAMtools	FALSE	0.98917	0.76538
S_aureus	USA300	SAMEA2340740	BayesTyper	TRUE	0.99932	0.88518	3490848	778.55
S_aureus	USA300	SAMEA2340740	BayesTyper	FALSE	0.99932	0.88518	3490848	778.55
S_aureus	USA300	SAMEA2340740	Cortex	TRUE	0.99996	0.84909
S_aureus	USA300	SAMEA2340740	Cortex	FALSE	0.99996	0.85014
S_aureus	USA300	SAMEA2340740	GraphTyper	TRUE	0.99978	0.78031	90468	170.97
S_aureus	USA300	SAMEA2340740	GraphTyper	FALSE	0.99944	0.89719	90468	170.97
S_aureus	USA300	SAMEA2340740	GraphTyper_sv	TRUE	0.999	0.62918	472244	530.02
S_aureus	USA300	SAMEA2340740	GraphTyper_sv	FALSE	0.9985	0.63747	472244	530.02
S_aureus	USA300	SAMEA2340740	Minos	TRUE	0.99976	0.89443	794752	378.98
S_aureus	USA300	SAMEA2340740	Minos	FALSE	0.99796	0.90803	794752	378.98
S_aureus	USA300	SAMEA2340740	SAMtools	FALSE	0.99393	0.7856
S_aureus	USA300	SAMEA2340741	BayesTyper	TRUE	0.99968	0.88571	3503028	952.64
S_aureus	USA300	SAMEA2340741	BayesTyper	FALSE	0.99968	0.88571	3503028	952.64
S_aureus	USA300	SAMEA2340741	Cortex	TRUE	0.99991	0.85002
S_aureus	USA300	SAMEA2340741	Cortex	FALSE	0.99989	0.8503
S_aureus	USA300	SAMEA2340741	GraphTyper	TRUE	0.99984	0.78043	107128	213.95
S_aureus	USA300	SAMEA2340741	GraphTyper	FALSE	0.99931	0.90096	107128	213.95
S_aureus	USA300	SAMEA2340741	GraphTyper_sv	TRUE	0.99868	0.55755	607204	756.79
S_aureus	USA300	SAMEA2340741	GraphTyper_sv	FALSE	0.99812	0.56733	607204	756.79
S_aureus	USA300	SAMEA2340741	Minos	TRUE	0.99964	0.8954	699552	438.34
S_aureus	USA300	SAMEA2340741	Minos	FALSE	0.99594	0.91469	699552	438.34
S_aureus	USA300	SAMEA2340741	SAMtools	FALSE	0.98526	0.77694
S_aureus	USA300	SAMEA2340749	BayesTyper	TRUE	0.9995	0.87967	3471400	879.58
S_aureus	USA300	SAMEA2340749	BayesTyper	FALSE	0.9995	0.87967	3471400	879.58
S_aureus	USA300	SAMEA2340749	Cortex	TRUE	0.99995	0.8471
S_aureus	USA300	SAMEA2340749	Cortex	FALSE	0.99995	0.84723
S_aureus	USA300	SAMEA2340749	GraphTyper	TRUE	0.9998	0.80594	69536	153.81
S_aureus	USA300	SAMEA2340749	GraphTyper	FALSE	0.99932	0.89974	69536	153.81
S_aureus	USA300	SAMEA2340749	GraphTyper_sv	TRUE	0.99846	0.54732	617076	781.77
S_aureus	USA300	SAMEA2340749	GraphTyper_sv	FALSE	0.99796	0.55664	617076	781.77
S_aureus	USA300	SAMEA2340749	Minos	TRUE	0.9994	0.89027	795628	472.35
S_aureus	USA300	SAMEA2340749	Minos	FALSE	0.9975	0.9087	795628	472.35
S_aureus	USA300	SAMEA2340749	SAMtools	FALSE	0.99349	0.77541
S_aureus	USA300	SAMEA2340752	BayesTyper	TRUE	0.99935	0.78485	3461988	551.03
S_aureus	USA300	SAMEA2340752	BayesTyper	FALSE	0.99935	0.78485	3461988	551.03
S_aureus	USA300	SAMEA2340752	Cortex	TRUE	1	0.76522
S_aureus	USA300	SAMEA2340752	Cortex	FALSE	1	0.76532
S_aureus	USA300	SAMEA2340752	GraphTyper	TRUE	0.99942	0.66194	106552	134.89
S_aureus	USA300	SAMEA2340752	GraphTyper	FALSE	0.99856	0.81201	106552	134.89
S_aureus	USA300	SAMEA2340752	GraphTyper_sv	TRUE	0.9978	0.59515	270004	184.08
S_aureus	USA300	SAMEA2340752	GraphTyper_sv	FALSE	0.99639	0.60169	270004	184.08
S_aureus	USA300	SAMEA2340752	Minos	TRUE	0.9992	0.80814	800220	369.5
S_aureus	USA300	SAMEA2340752	Minos	FALSE	0.99375	0.82775	800220	369.5
S_aureus	USA300	SAMEA2340752	SAMtools	FALSE	0.98982	0.70925
S_aureus	USA300	SAMEA2340755	BayesTyper	TRUE	0.99952	0.89235	3508812	871.96
S_aureus	USA300	SAMEA2340755	BayesTyper	FALSE	0.99952	0.89235	3508812	871.96
S_aureus	USA300	SAMEA2340755	Cortex	TRUE	0.99994	0.86542
S_aureus	USA300	SAMEA2340755	Cortex	FALSE	0.99994	0.8659
S_aureus	USA300	SAMEA2340755	GraphTyper	TRUE	0.99984	0.88607	107008	143.46
S_aureus	USA300	SAMEA2340755	GraphTyper	FALSE	0.99938	0.90728	107008	143.46
S_aureus	USA300	SAMEA2340755	GraphTyper_sv	TRUE	0.9988	0.49211	695472	365.98
S_aureus	USA300	SAMEA2340755	GraphTyper_sv	FALSE	0.99799	0.50131	695472	365.98
S_aureus	USA300	SAMEA2340755	Minos	TRUE	0.99983	0.89654	2966496	458.54
S_aureus	USA300	SAMEA2340755	Minos	FALSE	0.99678	0.91482	2966496	458.54
S_aureus	USA300	SAMEA2340755	SAMtools	FALSE	0.99372	0.77603
S_aureus	USA300	SAMEA2340756	BayesTyper	TRUE	0.99978	0.82886	3460612	561.23
S_aureus	USA300	SAMEA2340756	BayesTyper	FALSE	0.99978	0.82886	3460612	561.23
S_aureus	USA300	SAMEA2340756	Cortex	TRUE	0.99996	0.80018
S_aureus	USA300	SAMEA2340756	Cortex	FALSE	0.99996	0.80067
S_aureus	USA300	SAMEA2340756	GraphTyper	TRUE	0.99954	0.83602	105900	122.71
S_aureus	USA300	SAMEA2340756	GraphTyper	FALSE	0.99799	0.84923	105900	122.71
S_aureus	USA300	SAMEA2340756	GraphTyper_sv	TRUE	0.99819	0.62455	236760	91.89
S_aureus	USA300	SAMEA2340756	GraphTyper_sv	FALSE	0.99613	0.63199	236760	91.89
S_aureus	USA300	SAMEA2340756	Minos	TRUE	0.99946	0.83566	1121604	357.21
S_aureus	USA300	SAMEA2340756	Minos	FALSE	0.99537	0.85631	1121604	357.21
S_aureus	USA300	SAMEA2340756	SAMtools	FALSE	0.9898	0.73114
S_aureus	USA300	SAMEA2340757	BayesTyper	TRUE	0.99941	0.84655	3461168	553.84
S_aureus	USA300	SAMEA2340757	BayesTyper	FALSE	0.99941	0.84655	3461168	553.84
S_aureus	USA300	SAMEA2340757	Cortex	TRUE	1	0.80531
S_aureus	USA300	SAMEA2340757	Cortex	FALSE	1	0.80463
S_aureus	USA300	SAMEA2340757	GraphTyper	TRUE	0.99915	0.7295	97596	110.03
S_aureus	USA300	SAMEA2340757	GraphTyper	FALSE	0.99855	0.86554	97596	110.03
S_aureus	USA300	SAMEA2340757	GraphTyper_sv	TRUE	0.99787	0.65879	294504	106.29
S_aureus	USA300	SAMEA2340757	GraphTyper_sv	FALSE	0.99621	0.6671	294504	106.29
S_aureus	USA300	SAMEA2340757	Minos	TRUE	0.99919	0.86196	1504756	223.21
S_aureus	USA300	SAMEA2340757	Minos	FALSE	0.99086	0.8761	1504756	223.21
S_aureus	USA300	SAMEA2340757	SAMtools	FALSE	0.98155	0.7627
Simulated	H37Rv	sim.complex.del-0.dist-1000.ins-0.len-10.max_indel_len-0.snp-3	BayesTyper	TRUE	0.99992	0.99992	3451472	372.16
Simulated	H37Rv	sim.complex.del-0.dist-1000.ins-0.len-10.max_indel_len-0.snp-3	BayesTyper	FALSE	0.99992	0.99992	3451472	372.16
Simulated	H37Rv	sim.complex.del-0.dist-1000.ins-0.len-10.max_indel_len-0.snp-3	Cortex	TRUE	1	0.99412
Simulated	H37Rv	sim.complex.del-0.dist-1000.ins-0.len-10.max_indel_len-0.snp-3	Cortex	FALSE	1	0.99412
Simulated	H37Rv	sim.complex.del-0.dist-1000.ins-0.len-10.max_indel_len-0.snp-3	GraphTyper	TRUE	1	0.99984	35204	68.83
Simulated	H37Rv	sim.complex.del-0.dist-1000.ins-0.len-10.max_indel_len-0.snp-3	GraphTyper	FALSE	1	0.99984	35204	68.83
Simulated	H37Rv	sim.complex.del-0.dist-1000.ins-0.len-10.max_indel_len-0.snp-3	GraphTyper_sv	TRUE	1	0.99984	148984	34.04
Simulated	H37Rv	sim.complex.del-0.dist-1000.ins-0.len-10.max_indel_len-0.snp-3	GraphTyper_sv	FALSE	1	0.99984	148984	34.04
Simulated	H37Rv	sim.complex.del-0.dist-1000.ins-0.len-10.max_indel_len-0.snp-3	Minos	TRUE	1	0.99787	480284	189.1
Simulated	H37Rv	sim.complex.del-0.dist-1000.ins-0.len-10.max_indel_len-0.snp-3	Minos	FALSE	1	1	480284	189.1
Simulated	H37Rv	sim.complex.del-0.dist-1000.ins-0.len-10.max_indel_len-0.snp-3	SAMtools	FALSE	0.99902	0.99894
Simulated	H37Rv	sim.complex.del-1.dist-1000.ins-1.len-10.max_indel_len-2.snp-3	BayesTyper	TRUE	0.99811	0.9967	3450832	377.28
Simulated	H37Rv	sim.complex.del-1.dist-1000.ins-1.len-10.max_indel_len-2.snp-3	BayesTyper	FALSE	0.99811	0.9967	3450832	377.28
Simulated	H37Rv	sim.complex.del-1.dist-1000.ins-1.len-10.max_indel_len-2.snp-3	Cortex	TRUE	1	0.99484
Simulated	H37Rv	sim.complex.del-1.dist-1000.ins-1.len-10.max_indel_len-2.snp-3	Cortex	FALSE	1	0.99484
Simulated	H37Rv	sim.complex.del-1.dist-1000.ins-1.len-10.max_indel_len-2.snp-3	GraphTyper	TRUE	0.9983	0.99685	35252	36.43
Simulated	H37Rv	sim.complex.del-1.dist-1000.ins-1.len-10.max_indel_len-2.snp-3	GraphTyper	FALSE	0.9983	0.99754	35252	36.43
Simulated	H37Rv	sim.complex.del-1.dist-1000.ins-1.len-10.max_indel_len-2.snp-3	GraphTyper_sv	TRUE	1	0.99813	149284	36.47
Simulated	H37Rv	sim.complex.del-1.dist-1000.ins-1.len-10.max_indel_len-2.snp-3	GraphTyper_sv	FALSE	1	0.99852	149284	36.47
Simulated	H37Rv	sim.complex.del-1.dist-1000.ins-1.len-10.max_indel_len-2.snp-3	Minos	TRUE	1	0.98706	632816	224.61
Simulated	H37Rv	sim.complex.del-1.dist-1000.ins-1.len-10.max_indel_len-2.snp-3	Minos	FALSE	0.99894	0.99353	632816	224.61
Simulated	H37Rv	sim.complex.del-1.dist-1000.ins-1.len-10.max_indel_len-2.snp-3	SAMtools	FALSE	0.96899	0.48713
Simulated	H37Rv	sim.complex.del-1.dist-1000.ins-1.len-50.max_indel_len-3.snp-10	BayesTyper	TRUE	1	0.99534	3450788	484.63
Simulated	H37Rv	sim.complex.del-1.dist-1000.ins-1.len-50.max_indel_len-3.snp-10	BayesTyper	FALSE	1	0.99534	3450788	484.63
Simulated	H37Rv	sim.complex.del-1.dist-1000.ins-1.len-50.max_indel_len-3.snp-10	Cortex	TRUE	1	0.99511
Simulated	H37Rv	sim.complex.del-1.dist-1000.ins-1.len-50.max_indel_len-3.snp-10	Cortex	FALSE	1	0.99511
Simulated	H37Rv	sim.complex.del-1.dist-1000.ins-1.len-50.max_indel_len-3.snp-10	GraphTyper	TRUE	0.99977	0.99578	35780	100.18
Simulated	H37Rv	sim.complex.del-1.dist-1000.ins-1.len-50.max_indel_len-3.snp-10	GraphTyper	FALSE	0.99972	0.99716	35780	100.18
Simulated	H37Rv	sim.complex.del-1.dist-1000.ins-1.len-50.max_indel_len-3.snp-10	GraphTyper_sv	TRUE	1	0.36888	443220	112.29
Simulated	H37Rv	sim.complex.del-1.dist-1000.ins-1.len-50.max_indel_len-3.snp-10	GraphTyper_sv	FALSE	0.99984	0.36912	443220	112.29
Simulated	H37Rv	sim.complex.del-1.dist-1000.ins-1.len-50.max_indel_len-3.snp-10	Minos	TRUE	1	0.99109	846180	315.2
Simulated	H37Rv	sim.complex.del-1.dist-1000.ins-1.len-50.max_indel_len-3.snp-10	Minos	FALSE	0.99963	0.99613	846180	315.2
Simulated	H37Rv	sim.complex.del-1.dist-1000.ins-1.len-50.max_indel_len-3.snp-10	SAMtools	FALSE	0.97822	0.39226
Simulated	H37Rv	sim.complex.del-3.dist-1000.ins-3.len-50.max_indel_len-4.snp-20	BayesTyper	TRUE	1	0.99465	3450836	376.03
Simulated	H37Rv	sim.complex.del-3.dist-1000.ins-3.len-50.max_indel_len-4.snp-20	BayesTyper	FALSE	1	0.99465	3450836	376.03
Simulated	H37Rv	sim.complex.del-3.dist-1000.ins-3.len-50.max_indel_len-4.snp-20	Cortex	TRUE	1	0.99465
Simulated	H37Rv	sim.complex.del-3.dist-1000.ins-3.len-50.max_indel_len-4.snp-20	Cortex	FALSE	1	0.99465
Simulated	H37Rv	sim.complex.del-3.dist-1000.ins-3.len-50.max_indel_len-4.snp-20	GraphTyper	TRUE	0.99997	0.99467	36240	259.48
Simulated	H37Rv	sim.complex.del-3.dist-1000.ins-3.len-50.max_indel_len-4.snp-20	GraphTyper	FALSE	0.99997	0.99469	36240	259.48
Simulated	H37Rv	sim.complex.del-3.dist-1000.ins-3.len-50.max_indel_len-4.snp-20	GraphTyper_sv	TRUE	1	0.99178	166124	38.52
Simulated	H37Rv	sim.complex.del-3.dist-1000.ins-3.len-50.max_indel_len-4.snp-20	GraphTyper_sv	FALSE	1	0.99182	166124	38.52
Simulated	H37Rv	sim.complex.del-3.dist-1000.ins-3.len-50.max_indel_len-4.snp-20	Minos	TRUE	0.99997	0.98773	1393308	542.28
Simulated	H37Rv	sim.complex.del-3.dist-1000.ins-3.len-50.max_indel_len-4.snp-20	Minos	FALSE	0.99999	0.99448	1393308	542.28
Simulated	H37Rv	sim.complex.del-3.dist-1000.ins-3.len-50.max_indel_len-4.snp-20	SAMtools	FALSE	0.97099	-0.20015
Simulated	H37Rv	sim.deletion.dist-1000.len-1	BayesTyper	TRUE	1	1	3450896	338.08
Simulated	H37Rv	sim.deletion.dist-1000.len-1	BayesTyper	FALSE	1	1	3450896	338.08
Simulated	H37Rv	sim.deletion.dist-1000.len-1	Cortex	TRUE	1	0.99486
Simulated	H37Rv	sim.deletion.dist-1000.len-1	Cortex	FALSE	1	0.99486
Simulated	H37Rv	sim.deletion.dist-1000.len-1	GraphTyper	TRUE	1	1	32612	81
Simulated	H37Rv	sim.deletion.dist-1000.len-1	GraphTyper	FALSE	1	1	32612	81
Simulated	H37Rv	sim.deletion.dist-1000.len-1	GraphTyper_sv	TRUE	1	1	145096	30.37
Simulated	H37Rv	sim.deletion.dist-1000.len-1	GraphTyper_sv	FALSE	1	1	145096	30.37
Simulated	H37Rv	sim.deletion.dist-1000.len-1	Minos	TRUE	1	0.99241	437148	170.01
Simulated	H37Rv	sim.deletion.dist-1000.len-1	Minos	FALSE	1	1	437148	170.01
Simulated	H37Rv	sim.deletion.dist-1000.len-1	SAMtools	FALSE	0.97515	0.99976
Simulated	H37Rv	sim.deletion.dist-1000.len-10	BayesTyper	TRUE	1	1	3450864	344.58
Simulated	H37Rv	sim.deletion.dist-1000.len-10	BayesTyper	FALSE	1	1	3450864	344.58
Simulated	H37Rv	sim.deletion.dist-1000.len-10	Cortex	TRUE	1	0.99531
Simulated	H37Rv	sim.deletion.dist-1000.len-10	Cortex	FALSE	1	0.99531
Simulated	H37Rv	sim.deletion.dist-1000.len-10	GraphTyper	TRUE	1	1	32820	79.82
Simulated	H37Rv	sim.deletion.dist-1000.len-10	GraphTyper	FALSE	1	1	32820	79.82
Simulated	H37Rv	sim.deletion.dist-1000.len-10	GraphTyper_sv	TRUE	1	1	145832	29.9
Simulated	H37Rv	sim.deletion.dist-1000.len-10	GraphTyper_sv	FALSE	1	1	145832	29.9
Simulated	H37Rv	sim.deletion.dist-1000.len-10	Minos	TRUE	1	0.99432	440012	156.98
Simulated	H37Rv	sim.deletion.dist-1000.len-10	Minos	FALSE	1	1	440012	156.98
Simulated	H37Rv	sim.deletion.dist-1000.len-10	SAMtools	FALSE	0.95301	0.99289
Simulated	H37Rv	sim.deletion.dist-1000.len-2	BayesTyper	TRUE	1	0.99975	3452704	349.04
Simulated	H37Rv	sim.deletion.dist-1000.len-2	BayesTyper	FALSE	1	0.99975	3452704	349.04
Simulated	H37Rv	sim.deletion.dist-1000.len-2	Cortex	TRUE	1	0.99558
Simulated	H37Rv	sim.deletion.dist-1000.len-2	Cortex	FALSE	1	0.99558
Simulated	H37Rv	sim.deletion.dist-1000.len-2	GraphTyper	TRUE	1	1	32588	77.93
Simulated	H37Rv	sim.deletion.dist-1000.len-2	GraphTyper	FALSE	1	1	32588	77.93
Simulated	H37Rv	sim.deletion.dist-1000.len-2	GraphTyper_sv	TRUE	1	1	145844	30.27
Simulated	H37Rv	sim.deletion.dist-1000.len-2	GraphTyper_sv	FALSE	1	1	145844	30.27
Simulated	H37Rv	sim.deletion.dist-1000.len-2	Minos	TRUE	1	0.99509	436984	160.26
Simulated	H37Rv	sim.deletion.dist-1000.len-2	Minos	FALSE	1	1	436984	160.26
Simulated	H37Rv	sim.deletion.dist-1000.len-2	SAMtools	FALSE	0.96832	0.99435
Simulated	H37Rv	sim.deletion.dist-1000.len-20	BayesTyper	TRUE	1	1	3451592	391.77
Simulated	H37Rv	sim.deletion.dist-1000.len-20	BayesTyper	FALSE	1	1	3451592	391.77
Simulated	H37Rv	sim.deletion.dist-1000.len-20	Cortex	TRUE	1	0.99726
Simulated	H37Rv	sim.deletion.dist-1000.len-20	Cortex	FALSE	1	0.99726
Simulated	H37Rv	sim.deletion.dist-1000.len-20	GraphTyper	TRUE	1	1	33180	74.74
Simulated	H37Rv	sim.deletion.dist-1000.len-20	GraphTyper	FALSE	1	1	33180	74.74
Simulated	H37Rv	sim.deletion.dist-1000.len-20	GraphTyper_sv	TRUE	1	1	146432	29.54
Simulated	H37Rv	sim.deletion.dist-1000.len-20	GraphTyper_sv	FALSE	1	1	146432	29.54
Simulated	H37Rv	sim.deletion.dist-1000.len-20	Minos	TRUE	1	0.99277	440072	149.48
Simulated	H37Rv	sim.deletion.dist-1000.len-20	Minos	FALSE	1	1	440072	149.48
Simulated	H37Rv	sim.deletion.dist-1000.len-20	SAMtools	FALSE	0.95036	0.99258
Simulated	H37Rv	sim.deletion.dist-1000.len-3	BayesTyper	TRUE	1	1	3450848	364.96
Simulated	H37Rv	sim.deletion.dist-1000.len-3	BayesTyper	FALSE	1	1	3450848	364.96
Simulated	H37Rv	sim.deletion.dist-1000.len-3	Cortex	TRUE	1	0.99534
Simulated	H37Rv	sim.deletion.dist-1000.len-3	Cortex	FALSE	1	0.99534
Simulated	H37Rv	sim.deletion.dist-1000.len-3	GraphTyper	TRUE	1	1	32856	102.86
Simulated	H37Rv	sim.deletion.dist-1000.len-3	GraphTyper	FALSE	1	1	32856	102.86
Simulated	H37Rv	sim.deletion.dist-1000.len-3	GraphTyper_sv	TRUE	1	1	146272	29.05
Simulated	H37Rv	sim.deletion.dist-1000.len-3	GraphTyper_sv	FALSE	1	1	146272	29.05
Simulated	H37Rv	sim.deletion.dist-1000.len-3	Minos	TRUE	1	0.99166	437940	153.45
Simulated	H37Rv	sim.deletion.dist-1000.len-3	Minos	FALSE	1	1	437940	153.45
Simulated	H37Rv	sim.deletion.dist-1000.len-3	SAMtools	FALSE	0.96897	0.99632
Simulated	H37Rv	sim.deletion.dist-1000.len-4	BayesTyper	TRUE	1	1	3450876	349.6
Simulated	H37Rv	sim.deletion.dist-1000.len-4	BayesTyper	FALSE	1	1	3450876	349.6
Simulated	H37Rv	sim.deletion.dist-1000.len-4	Cortex	TRUE	1	0.99486
Simulated	H37Rv	sim.deletion.dist-1000.len-4	Cortex	FALSE	1	0.9951
Simulated	H37Rv	sim.deletion.dist-1000.len-4	GraphTyper	TRUE	1	1	32812	100.58
Simulated	H37Rv	sim.deletion.dist-1000.len-4	GraphTyper	FALSE	1	1	32812	100.58
Simulated	H37Rv	sim.deletion.dist-1000.len-4	GraphTyper_sv	TRUE	1	1	144988	29.54
Simulated	H37Rv	sim.deletion.dist-1000.len-4	GraphTyper_sv	FALSE	1	1	144988	29.54
Simulated	H37Rv	sim.deletion.dist-1000.len-4	Minos	TRUE	1	0.99608	439264	173.95
Simulated	H37Rv	sim.deletion.dist-1000.len-4	Minos	FALSE	1	1	439264	173.95
Simulated	H37Rv	sim.deletion.dist-1000.len-4	SAMtools	FALSE	0.96063	0.99461
Simulated	H37Rv	sim.deletion.dist-1000.len-5	BayesTyper	TRUE	1	1	3450856	399.57
Simulated	H37Rv	sim.deletion.dist-1000.len-5	BayesTyper	FALSE	1	1	3450856	399.57
Simulated	H37Rv	sim.deletion.dist-1000.len-5	Cortex	TRUE	1	0.99557
Simulated	H37Rv	sim.deletion.dist-1000.len-5	Cortex	FALSE	1	0.99557
Simulated	H37Rv	sim.deletion.dist-1000.len-5	GraphTyper	TRUE	1	1	32900	53.46
Simulated	H37Rv	sim.deletion.dist-1000.len-5	GraphTyper	FALSE	1	1	32900	53.46
Simulated	H37Rv	sim.deletion.dist-1000.len-5	GraphTyper_sv	TRUE	1	1	145036	31.07
Simulated	H37Rv	sim.deletion.dist-1000.len-5	GraphTyper_sv	FALSE	1	1	145036	31.07
Simulated	H37Rv	sim.deletion.dist-1000.len-5	Minos	TRUE	1	0.99237	439460	149.86
Simulated	H37Rv	sim.deletion.dist-1000.len-5	Minos	FALSE	1	1	439460	149.86
Simulated	H37Rv	sim.deletion.dist-1000.len-5	SAMtools	FALSE	0.95582	0.99142
Simulated	H37Rv	sim.deletion.dist-1000.len-50	BayesTyper	TRUE	1	1	3452172	244.32
Simulated	H37Rv	sim.deletion.dist-1000.len-50	BayesTyper	FALSE	1	1	3452172	244.32
Simulated	H37Rv	sim.deletion.dist-1000.len-50	Cortex	TRUE	1	0.99741
Simulated	H37Rv	sim.deletion.dist-1000.len-50	Cortex	FALSE	1	0.99741
Simulated	H37Rv	sim.deletion.dist-1000.len-50	GraphTyper	TRUE	1	1	33152	93.15
Simulated	H37Rv	sim.deletion.dist-1000.len-50	GraphTyper	FALSE	1	1	33152	93.15
Simulated	H37Rv	sim.deletion.dist-1000.len-50	GraphTyper_sv	TRUE	1	1	173132	42.78
Simulated	H37Rv	sim.deletion.dist-1000.len-50	GraphTyper_sv	FALSE	0.9855	0.99922	173132	42.78
Simulated	H37Rv	sim.deletion.dist-1000.len-50	Minos	TRUE	1	0.99845	439504	183.86
Simulated	H37Rv	sim.deletion.dist-1000.len-50	Minos	FALSE	1	1	439504	183.86
Simulated	H37Rv	sim.deletion.dist-1000.len-50	SAMtools	FALSE	0.98686	0.99819
Simulated	H37Rv	sim.deletion.dist-10000.len-100	BayesTyper	TRUE	1	1	3450780	108.82
Simulated	H37Rv	sim.deletion.dist-10000.len-100	BayesTyper	FALSE	1	1	3450780	108.82
Simulated	H37Rv	sim.deletion.dist-10000.len-100	Cortex	TRUE	1	1
Simulated	H37Rv	sim.deletion.dist-10000.len-100	Cortex	FALSE	1	1
Simulated	H37Rv	sim.deletion.dist-10000.len-100	GraphTyper	TRUE	1	1	30404	175.55
Simulated	H37Rv	sim.deletion.dist-10000.len-100	GraphTyper	FALSE	1	1	30404	175.55
Simulated	H37Rv	sim.deletion.dist-10000.len-100	GraphTyper_sv	TRUE	1	1	145084	41.61
Simulated	H37Rv	sim.deletion.dist-10000.len-100	GraphTyper_sv	FALSE	1	1	145084	41.61
Simulated	H37Rv	sim.deletion.dist-10000.len-100	Minos	TRUE	1	1	422960	110.08
Simulated	H37Rv	sim.deletion.dist-10000.len-100	Minos	FALSE	1	1	422960	110.08
Simulated	H37Rv	sim.deletion.dist-10000.len-100	SAMtools	FALSE	1	0.5975
Simulated	H37Rv	sim.deletion.dist-20000.len-1000	BayesTyper	TRUE	1	1	3452332	99.74
Simulated	H37Rv	sim.deletion.dist-20000.len-1000	BayesTyper	FALSE	1	1	3452332	99.74
Simulated	H37Rv	sim.deletion.dist-20000.len-1000	Cortex	TRUE	1	1
Simulated	H37Rv	sim.deletion.dist-20000.len-1000	Cortex	FALSE	1	1
Simulated	H37Rv	sim.deletion.dist-20000.len-1000	GraphTyper	TRUE	1	1	30204	37.99
Simulated	H37Rv	sim.deletion.dist-20000.len-1000	GraphTyper	FALSE	1	1	30204	37.99
Simulated	H37Rv	sim.deletion.dist-20000.len-1000	GraphTyper_sv	TRUE	1	1	144908	30.66
Simulated	H37Rv	sim.deletion.dist-20000.len-1000	GraphTyper_sv	FALSE	1	1	144908	30.66
Simulated	H37Rv	sim.deletion.dist-20000.len-1000	Minos	TRUE	1	1	421528	115.82
Simulated	H37Rv	sim.deletion.dist-20000.len-1000	Minos	FALSE	1	1	421528	115.82
Simulated	H37Rv	sim.deletion.dist-20000.len-1000	SAMtools	FALSE	1	0.87283
Simulated	H37Rv	sim.deletion.dist-20000.len-10000	BayesTyper	TRUE	1	1	3451312	109.09
Simulated	H37Rv	sim.deletion.dist-20000.len-10000	BayesTyper	FALSE	1	1	3451312	109.09
Simulated	H37Rv	sim.deletion.dist-20000.len-10000	Cortex	TRUE	1	1
Simulated	H37Rv	sim.deletion.dist-20000.len-10000	Cortex	FALSE	1	1
Simulated	H37Rv	sim.deletion.dist-20000.len-10000	GraphTyper	TRUE	1	0.94915	57412	94.9
Simulated	H37Rv	sim.deletion.dist-20000.len-10000	GraphTyper	FALSE	1	0.94915	57412	94.9
Simulated	H37Rv	sim.deletion.dist-20000.len-10000	GraphTyper_sv	TRUE	1	1	144044	24.29
Simulated	H37Rv	sim.deletion.dist-20000.len-10000	GraphTyper_sv	FALSE	1	1	144044	24.29
Simulated	H37Rv	sim.deletion.dist-20000.len-10000	Minos	TRUE	1	1	422056	85.88
Simulated	H37Rv	sim.deletion.dist-20000.len-10000	Minos	FALSE	1	1	422056	85.88
Simulated	H37Rv	sim.deletion.dist-20000.len-10000	SAMtools	FALSE	1	0.89831
Simulated	H37Rv	sim.deletion.dist-20000.len-2000	BayesTyper	TRUE	1	1	3450708	100.55
Simulated	H37Rv	sim.deletion.dist-20000.len-2000	BayesTyper	FALSE	1	1	3450708	100.55
Simulated	H37Rv	sim.deletion.dist-20000.len-2000	Cortex	TRUE	1	1
Simulated	H37Rv	sim.deletion.dist-20000.len-2000	Cortex	FALSE	1	1
Simulated	H37Rv	sim.deletion.dist-20000.len-2000	GraphTyper	TRUE	1	1	30200	36.66
Simulated	H37Rv	sim.deletion.dist-20000.len-2000	GraphTyper	FALSE	1	1	30200	36.66
Simulated	H37Rv	sim.deletion.dist-20000.len-2000	GraphTyper_sv	TRUE	1	1	143872	29.78
Simulated	H37Rv	sim.deletion.dist-20000.len-2000	GraphTyper_sv	FALSE	1	1	143872	29.78
Simulated	H37Rv	sim.deletion.dist-20000.len-2000	Minos	TRUE	1	1	421620	114.75
Simulated	H37Rv	sim.deletion.dist-20000.len-2000	Minos	FALSE	1	1	421620	114.75
Simulated	H37Rv	sim.deletion.dist-20000.len-2000	SAMtools	FALSE	1	0.87013
Simulated	H37Rv	sim.deletion.dist-20000.len-500	BayesTyper	TRUE	1	0.99457	3450668	104.24
Simulated	H37Rv	sim.deletion.dist-20000.len-500	BayesTyper	FALSE	1	0.99457	3450668	104.24
Simulated	H37Rv	sim.deletion.dist-20000.len-500	Cortex	TRUE	1	0.99457
Simulated	H37Rv	sim.deletion.dist-20000.len-500	Cortex	FALSE	1	0.99457
Simulated	H37Rv	sim.deletion.dist-20000.len-500	GraphTyper	TRUE	1	0.99457	29848	39.23
Simulated	H37Rv	sim.deletion.dist-20000.len-500	GraphTyper	FALSE	1	0.99457	29848	39.23
Simulated	H37Rv	sim.deletion.dist-20000.len-500	GraphTyper_sv	TRUE	1	0.99457	144004	32.94
Simulated	H37Rv	sim.deletion.dist-20000.len-500	GraphTyper_sv	FALSE	1	0.99457	144004	32.94
Simulated	H37Rv	sim.deletion.dist-20000.len-500	Minos	TRUE	1	0.99457	421472	91.82
Simulated	H37Rv	sim.deletion.dist-20000.len-500	Minos	FALSE	1	0.99457	421472	91.82
Simulated	H37Rv	sim.deletion.dist-20000.len-500	SAMtools	FALSE	1	0.84239
Simulated	H37Rv	sim.deletion.dist-20000.len-5000	BayesTyper	TRUE	1	1	3450648	121.52
Simulated	H37Rv	sim.deletion.dist-20000.len-5000	BayesTyper	FALSE	1	1	3450648	121.52
Simulated	H37Rv	sim.deletion.dist-20000.len-5000	Cortex	TRUE	1	1
Simulated	H37Rv	sim.deletion.dist-20000.len-5000	Cortex	FALSE	1	1
Simulated	H37Rv	sim.deletion.dist-20000.len-5000	GraphTyper	TRUE	1	1	29228	36.95
Simulated	H37Rv	sim.deletion.dist-20000.len-5000	GraphTyper	FALSE	1	1	29228	36.95
Simulated	H37Rv	sim.deletion.dist-20000.len-5000	GraphTyper_sv	TRUE	1	1	144008	27.51
Simulated	H37Rv	sim.deletion.dist-20000.len-5000	GraphTyper_sv	FALSE	0.99057	1	144008	27.51
Simulated	H37Rv	sim.deletion.dist-20000.len-5000	Minos	TRUE	1	1	421412	114.77
Simulated	H37Rv	sim.deletion.dist-20000.len-5000	Minos	FALSE	1	1	421412	114.77
Simulated	H37Rv	sim.deletion.dist-20000.len-5000	SAMtools	FALSE	1	0.85437
Simulated	H37Rv	sim.insertion.dist-1000.len-1	BayesTyper	TRUE	1	0.99976	3450876	235.77
Simulated	H37Rv	sim.insertion.dist-1000.len-1	BayesTyper	FALSE	1	0.99976	3450876	235.77
Simulated	H37Rv	sim.insertion.dist-1000.len-1	Cortex	TRUE	1	0.99461
Simulated	H37Rv	sim.insertion.dist-1000.len-1	Cortex	FALSE	1	0.99461
Simulated	H37Rv	sim.insertion.dist-1000.len-1	GraphTyper	TRUE	1	1	32648	111.98
Simulated	H37Rv	sim.insertion.dist-1000.len-1	GraphTyper	FALSE	1	1	32648	111.98
Simulated	H37Rv	sim.insertion.dist-1000.len-1	GraphTyper_sv	TRUE	1	1	145060	32.75
Simulated	H37Rv	sim.insertion.dist-1000.len-1	GraphTyper_sv	FALSE	1	1	145060	32.75
Simulated	H37Rv	sim.insertion.dist-1000.len-1	Minos	TRUE	1	0.99265	435880	156
Simulated	H37Rv	sim.insertion.dist-1000.len-1	Minos	FALSE	1	1	435880	156
Simulated	H37Rv	sim.insertion.dist-1000.len-1	SAMtools	FALSE	0.95986	0.99143
Simulated	H37Rv	sim.insertion.dist-1000.len-10	BayesTyper	TRUE	1	0.99976	3450900	254.95
Simulated	H37Rv	sim.insertion.dist-1000.len-10	BayesTyper	FALSE	1	0.99976	3450900	254.95
Simulated	H37Rv	sim.insertion.dist-1000.len-10	Cortex	TRUE	1	0.99437
Simulated	H37Rv	sim.insertion.dist-1000.len-10	Cortex	FALSE	1	0.99437
Simulated	H37Rv	sim.insertion.dist-1000.len-10	GraphTyper	TRUE	1	1	32696	93.87
Simulated	H37Rv	sim.insertion.dist-1000.len-10	GraphTyper	FALSE	1	1	32696	93.87
Simulated	H37Rv	sim.insertion.dist-1000.len-10	GraphTyper_sv	TRUE	1	1	145604	33.93
Simulated	H37Rv	sim.insertion.dist-1000.len-10	GraphTyper_sv	FALSE	1	1	145604	33.93
Simulated	H37Rv	sim.insertion.dist-1000.len-10	Minos	TRUE	1	0.99608	446468	186.5
Simulated	H37Rv	sim.insertion.dist-1000.len-10	Minos	FALSE	1	1	446468	186.5
Simulated	H37Rv	sim.insertion.dist-1000.len-10	SAMtools	FALSE	0.93376	0.98923
Simulated	H37Rv	sim.insertion.dist-1000.len-2	BayesTyper	TRUE	1	1	3452628	257.96
Simulated	H37Rv	sim.insertion.dist-1000.len-2	BayesTyper	FALSE	1	1	3452628	257.96
Simulated	H37Rv	sim.insertion.dist-1000.len-2	Cortex	TRUE	1	0.99461
Simulated	H37Rv	sim.insertion.dist-1000.len-2	Cortex	FALSE	1	0.99461
Simulated	H37Rv	sim.insertion.dist-1000.len-2	GraphTyper	TRUE	1	1	32624	91.08
Simulated	H37Rv	sim.insertion.dist-1000.len-2	GraphTyper	FALSE	1	1	32624	91.08
Simulated	H37Rv	sim.insertion.dist-1000.len-2	GraphTyper_sv	TRUE	1	1	145796	31.83
Simulated	H37Rv	sim.insertion.dist-1000.len-2	GraphTyper_sv	FALSE	1	1	145796	31.83
Simulated	H37Rv	sim.insertion.dist-1000.len-2	Minos	TRUE	1	0.99167	437896	177.53
Simulated	H37Rv	sim.insertion.dist-1000.len-2	Minos	FALSE	1	1	437896	177.53
Simulated	H37Rv	sim.insertion.dist-1000.len-2	SAMtools	FALSE	0.91124	0.9738
Simulated	H37Rv	sim.insertion.dist-1000.len-20	BayesTyper	TRUE	1	1	3450880	258
Simulated	H37Rv	sim.insertion.dist-1000.len-20	BayesTyper	FALSE	1	1	3450880	258
Simulated	H37Rv	sim.insertion.dist-1000.len-20	Cortex	TRUE	1	0.99461
Simulated	H37Rv	sim.insertion.dist-1000.len-20	Cortex	FALSE	1	0.99461
Simulated	H37Rv	sim.insertion.dist-1000.len-20	GraphTyper	TRUE	1	1	32780	111.73
Simulated	H37Rv	sim.insertion.dist-1000.len-20	GraphTyper	FALSE	1	1	32780	111.73
Simulated	H37Rv	sim.insertion.dist-1000.len-20	GraphTyper_sv	TRUE	1	1	145964	34.59
Simulated	H37Rv	sim.insertion.dist-1000.len-20	GraphTyper_sv	FALSE	1	1	145964	34.59
Simulated	H37Rv	sim.insertion.dist-1000.len-20	Minos	TRUE	1	0.99731	450324	219.37
Simulated	H37Rv	sim.insertion.dist-1000.len-20	Minos	FALSE	1	1	450324	219.37
Simulated	H37Rv	sim.insertion.dist-1000.len-20	SAMtools	FALSE	0.97659	0.99829
Simulated	H37Rv	sim.insertion.dist-1000.len-3	BayesTyper	TRUE	1	1	3450888	243.91
Simulated	H37Rv	sim.insertion.dist-1000.len-3	BayesTyper	FALSE	1	1	3450888	243.91
Simulated	H37Rv	sim.insertion.dist-1000.len-3	Cortex	TRUE	1	0.99437
Simulated	H37Rv	sim.insertion.dist-1000.len-3	Cortex	FALSE	1	0.99437
Simulated	H37Rv	sim.insertion.dist-1000.len-3	GraphTyper	TRUE	1	1	32600	100.54
Simulated	H37Rv	sim.insertion.dist-1000.len-3	GraphTyper	FALSE	1	1	32600	100.54
Simulated	H37Rv	sim.insertion.dist-1000.len-3	GraphTyper_sv	TRUE	1	1	145100	33.23
Simulated	H37Rv	sim.insertion.dist-1000.len-3	GraphTyper_sv	FALSE	1	1	145100	33.23
Simulated	H37Rv	sim.insertion.dist-1000.len-3	Minos	TRUE	1	0.99314	440180	173.92
Simulated	H37Rv	sim.insertion.dist-1000.len-3	Minos	FALSE	1	1	440180	173.92
Simulated	H37Rv	sim.insertion.dist-1000.len-3	SAMtools	FALSE	0.91014	0.96841
Simulated	H37Rv	sim.insertion.dist-1000.len-4	BayesTyper	TRUE	1	0.99951	3450872	244.07
Simulated	H37Rv	sim.insertion.dist-1000.len-4	BayesTyper	FALSE	1	0.99951	3450872	244.07
Simulated	H37Rv	sim.insertion.dist-1000.len-4	Cortex	TRUE	1	0.99437
Simulated	H37Rv	sim.insertion.dist-1000.len-4	Cortex	FALSE	1	0.99437
Simulated	H37Rv	sim.insertion.dist-1000.len-4	GraphTyper	TRUE	1	0.99976	32656	94.96
Simulated	H37Rv	sim.insertion.dist-1000.len-4	GraphTyper	FALSE	1	0.99976	32656	94.96
Simulated	H37Rv	sim.insertion.dist-1000.len-4	GraphTyper_sv	TRUE	1	0.99976	145616	32.79
Simulated	H37Rv	sim.insertion.dist-1000.len-4	GraphTyper_sv	FALSE	1	0.99976	145616	32.79
[truncated: 102 more rows]
