# Supplementary material for: Minos: variant adjudication and joint genotyping of cohorts of bacterial genomes
Source: Genome Biol. 2022 Jul 5;23:147. doi: 10.1186/s13059-022-02714-x (PMC9254434; doi:10.1186/s13059-022-02714-x)
Supplement: Supplementary file 3 — Additional file 3 Supplementary Table S2. Raw results generated using calls from Cortex, SAMtools and Snippy. [file 13059_2022_2714_MOESM3_ESM.xlsx]

## Sheet: Sheet1
Dataset	Reference	Sample	Tool	Filtered	Precision	Recall	Peak_ram	Wall_clock_time
K_pneumoniae	GCF_000784945.1	SAMEA3357010	BayesTyper	TRUE	0.99806	0.91717	4275780	787.11
K_pneumoniae	GCF_000784945.1	SAMEA3357010	BayesTyper	FALSE	0.99806	0.91717	4275780	787.11
K_pneumoniae	GCF_000784945.1	SAMEA3357010	Cortex	TRUE	0.99994	0.89728
K_pneumoniae	GCF_000784945.1	SAMEA3357010	Cortex	FALSE	0.99992	0.89826
K_pneumoniae	GCF_000784945.1	SAMEA3357010	GraphTyper	TRUE	0.99986	0.92359	125980	157.36
K_pneumoniae	GCF_000784945.1	SAMEA3357010	GraphTyper	FALSE	0.99978	0.93081	125980	157.36
K_pneumoniae	GCF_000784945.1	SAMEA3357010	GraphTyper_sv	TRUE	0.99866	0.75383	250916	118.03
K_pneumoniae	GCF_000784945.1	SAMEA3357010	GraphTyper_sv	FALSE	0.99867	0.75679	250916	118.03
K_pneumoniae	GCF_000784945.1	SAMEA3357010	Minos	TRUE	0.99996	0.92039	2995368	405.78
K_pneumoniae	GCF_000784945.1	SAMEA3357010	Minos	FALSE	0.9993	0.93481	2995368	405.78
K_pneumoniae	GCF_000784945.1	SAMEA3357010	SAMtools	FALSE	0.99461	0.83827
K_pneumoniae	GCF_000784945.1	SAMEA3357043	BayesTyper	TRUE	0.99761	0.91288	4931536	828.65
K_pneumoniae	GCF_000784945.1	SAMEA3357043	BayesTyper	FALSE	0.99761	0.91288	4931536	828.65
K_pneumoniae	GCF_000784945.1	SAMEA3357043	Cortex	TRUE	0.99993	0.8951
K_pneumoniae	GCF_000784945.1	SAMEA3357043	Cortex	FALSE	0.99991	0.89621
K_pneumoniae	GCF_000784945.1	SAMEA3357043	GraphTyper	TRUE	0.99984	0.91743	125612	122.07
K_pneumoniae	GCF_000784945.1	SAMEA3357043	GraphTyper	FALSE	0.99982	0.92903	125612	122.07
K_pneumoniae	GCF_000784945.1	SAMEA3357043	GraphTyper_sv	TRUE	0.9987	0.7545	251712	122.04
K_pneumoniae	GCF_000784945.1	SAMEA3357043	GraphTyper_sv	FALSE	0.99857	0.75772	251712	122.04
K_pneumoniae	GCF_000784945.1	SAMEA3357043	Minos	TRUE	0.99994	0.9193	5309904	1612.34
K_pneumoniae	GCF_000784945.1	SAMEA3357043	Minos	FALSE	0.99866	0.93352	5309904	1612.34
K_pneumoniae	GCF_000784945.1	SAMEA3357043	SAMtools	FALSE	0.99494	0.83999
K_pneumoniae	GCF_000784945.1	SAMEA3357077	BayesTyper	TRUE	0.99429	0.89761	4471300	824.5
K_pneumoniae	GCF_000784945.1	SAMEA3357077	BayesTyper	FALSE	0.99429	0.89761	4471300	824.5
K_pneumoniae	GCF_000784945.1	SAMEA3357077	Cortex	TRUE	0.99995	0.8752
K_pneumoniae	GCF_000784945.1	SAMEA3357077	Cortex	FALSE	0.99995	0.87721
K_pneumoniae	GCF_000784945.1	SAMEA3357077	GraphTyper	TRUE	0.99995	0.90624	65116	145.21
K_pneumoniae	GCF_000784945.1	SAMEA3357077	GraphTyper	FALSE	0.99983	0.91638	65116	145.21
K_pneumoniae	GCF_000784945.1	SAMEA3357077	GraphTyper_sv	TRUE	0.99918	0.74214	235456	120.69
K_pneumoniae	GCF_000784945.1	SAMEA3357077	GraphTyper_sv	FALSE	0.99905	0.74746	235456	120.69
K_pneumoniae	GCF_000784945.1	SAMEA3357077	Minos	TRUE	0.99993	0.90817	2978740	380.47
K_pneumoniae	GCF_000784945.1	SAMEA3357077	Minos	FALSE	0.99734	0.92033	2978740	380.47
K_pneumoniae	GCF_000784945.1	SAMEA3357077	SAMtools	FALSE	0.99027	0.83893
K_pneumoniae	GCF_000784945.1	SAMEA3357080	BayesTyper	TRUE	0.99173	0.88134	4689204	917.68
K_pneumoniae	GCF_000784945.1	SAMEA3357080	BayesTyper	FALSE	0.99173	0.88134	4689204	917.68
K_pneumoniae	GCF_000784945.1	SAMEA3357080	Cortex	TRUE	0.99995	0.8585
K_pneumoniae	GCF_000784945.1	SAMEA3357080	Cortex	FALSE	0.99995	0.86039
K_pneumoniae	GCF_000784945.1	SAMEA3357080	GraphTyper	TRUE	1	0.87608	64400	124.24
K_pneumoniae	GCF_000784945.1	SAMEA3357080	GraphTyper	FALSE	0.99937	0.88687	64400	124.24
K_pneumoniae	GCF_000784945.1	SAMEA3357080	GraphTyper_sv	TRUE	0.99914	0.74187	237000	126.97
K_pneumoniae	GCF_000784945.1	SAMEA3357080	GraphTyper_sv	FALSE	0.99798	0.74649	237000	126.97
K_pneumoniae	GCF_000784945.1	SAMEA3357080	Minos	TRUE	0.9999	0.89382	2978568	424.85
K_pneumoniae	GCF_000784945.1	SAMEA3357080	Minos	FALSE	0.98774	0.90469	2978568	424.85
K_pneumoniae	GCF_000784945.1	SAMEA3357080	SAMtools	FALSE	0.96792	0.83801
K_pneumoniae	GCF_000784945.1	SAMEA3357193	BayesTyper	TRUE	0.99687	0.92241	4154288	904.14
K_pneumoniae	GCF_000784945.1	SAMEA3357193	BayesTyper	FALSE	0.99687	0.92241	4154288	904.14
K_pneumoniae	GCF_000784945.1	SAMEA3357193	Cortex	TRUE	0.99998	0.91068
K_pneumoniae	GCF_000784945.1	SAMEA3357193	Cortex	FALSE	0.99998	0.91175
K_pneumoniae	GCF_000784945.1	SAMEA3357193	GraphTyper	TRUE	0.99981	0.92416	156908	149.97
K_pneumoniae	GCF_000784945.1	SAMEA3357193	GraphTyper	FALSE	0.9996	0.93953	156908	149.97
K_pneumoniae	GCF_000784945.1	SAMEA3357193	GraphTyper_sv	TRUE	0.99914	0.77348	231948	114.45
K_pneumoniae	GCF_000784945.1	SAMEA3357193	GraphTyper_sv	FALSE	0.99878	0.7761	231948	114.45
K_pneumoniae	GCF_000784945.1	SAMEA3357193	Minos	TRUE	0.99953	0.93553	2941676	379.64
K_pneumoniae	GCF_000784945.1	SAMEA3357193	Minos	FALSE	0.99889	0.94404	2941676	379.64
K_pneumoniae	GCF_000784945.1	SAMEA3357193	SAMtools	FALSE	0.99776	0.82608
K_pneumoniae	GCF_000784945.1	SAMEA3357223	BayesTyper	TRUE	0.99559	0.92237	5054060	980.25
K_pneumoniae	GCF_000784945.1	SAMEA3357223	BayesTyper	FALSE	0.99559	0.92237	5054060	980.25
K_pneumoniae	GCF_000784945.1	SAMEA3357223	Cortex	TRUE	0.99991	0.9104
K_pneumoniae	GCF_000784945.1	SAMEA3357223	Cortex	FALSE	0.99991	0.91154
K_pneumoniae	GCF_000784945.1	SAMEA3357223	GraphTyper	TRUE	0.99986	0.91898	161764	160.62
K_pneumoniae	GCF_000784945.1	SAMEA3357223	GraphTyper	FALSE	0.99946	0.93734	161764	160.62
K_pneumoniae	GCF_000784945.1	SAMEA3357223	GraphTyper_sv	TRUE	0.9991	0.77111	231020	125.82
K_pneumoniae	GCF_000784945.1	SAMEA3357223	GraphTyper_sv	FALSE	0.99903	0.77234	231020	125.82
K_pneumoniae	GCF_000784945.1	SAMEA3357223	Minos	TRUE	0.99959	0.93721	2941856	418.14
K_pneumoniae	GCF_000784945.1	SAMEA3357223	Minos	FALSE	0.9923	0.94238	2941856	418.14
K_pneumoniae	GCF_000784945.1	SAMEA3357223	SAMtools	FALSE	0.98214	0.82751
K_pneumoniae	GCF_000784945.1	SAMEA3357268	BayesTyper	TRUE	0.99605	0.90497	4915976	715.88
K_pneumoniae	GCF_000784945.1	SAMEA3357268	BayesTyper	FALSE	0.99605	0.90497	4915976	715.88
K_pneumoniae	GCF_000784945.1	SAMEA3357268	Cortex	TRUE	1	0.882
K_pneumoniae	GCF_000784945.1	SAMEA3357268	Cortex	FALSE	1	0.88389
K_pneumoniae	GCF_000784945.1	SAMEA3357268	GraphTyper	TRUE	0.99987	0.90326	66396	147.18
K_pneumoniae	GCF_000784945.1	SAMEA3357268	GraphTyper	FALSE	0.99963	0.91426	66396	147.18
K_pneumoniae	GCF_000784945.1	SAMEA3357268	GraphTyper_sv	TRUE	0.99907	0.74026	229688	118.44
K_pneumoniae	GCF_000784945.1	SAMEA3357268	GraphTyper_sv	FALSE	0.99894	0.74497	229688	118.44
K_pneumoniae	GCF_000784945.1	SAMEA3357268	Minos	TRUE	0.99994	0.91299	2978816	407.08
K_pneumoniae	GCF_000784945.1	SAMEA3357268	Minos	FALSE	0.99918	0.92588	2978816	407.08
K_pneumoniae	GCF_000784945.1	SAMEA3357268	SAMtools	FALSE	0.99526	0.83914
K_pneumoniae	GCF_000784945.1	SAMEA3357272	BayesTyper	TRUE	0.99585	0.90209	4250260	785.7
K_pneumoniae	GCF_000784945.1	SAMEA3357272	BayesTyper	FALSE	0.99585	0.90209	4250260	785.7
K_pneumoniae	GCF_000784945.1	SAMEA3357272	Cortex	TRUE	1	0.88157
K_pneumoniae	GCF_000784945.1	SAMEA3357272	Cortex	FALSE	1	0.88336
K_pneumoniae	GCF_000784945.1	SAMEA3357272	GraphTyper	TRUE	0.9997	0.90427	58988	107.02
K_pneumoniae	GCF_000784945.1	SAMEA3357272	GraphTyper	FALSE	0.9998	0.91371	58988	107.02
K_pneumoniae	GCF_000784945.1	SAMEA3357272	GraphTyper_sv	TRUE	0.99921	0.74057	234516	114.51
K_pneumoniae	GCF_000784945.1	SAMEA3357272	GraphTyper_sv	FALSE	0.99918	0.74695	234516	114.51
K_pneumoniae	GCF_000784945.1	SAMEA3357272	Minos	TRUE	0.99998	0.91339	2978536	403.45
K_pneumoniae	GCF_000784945.1	SAMEA3357272	Minos	FALSE	0.99908	0.92491	2978536	403.45
K_pneumoniae	GCF_000784945.1	SAMEA3357272	SAMtools	FALSE	0.99698	0.83634
K_pneumoniae	GCF_000784945.1	SAMEA3357325	BayesTyper	TRUE	0.99781	0.9528	4449364	790.62
K_pneumoniae	GCF_000784945.1	SAMEA3357325	BayesTyper	FALSE	0.99781	0.9528	4449364	790.62
K_pneumoniae	GCF_000784945.1	SAMEA3357325	Cortex	TRUE	0.99995	0.92748
K_pneumoniae	GCF_000784945.1	SAMEA3357325	Cortex	FALSE	0.99993	0.92881
K_pneumoniae	GCF_000784945.1	SAMEA3357325	GraphTyper	TRUE	0.99985	0.95621	148112	213.51
K_pneumoniae	GCF_000784945.1	SAMEA3357325	GraphTyper	FALSE	0.99971	0.96187	148112	213.51
K_pneumoniae	GCF_000784945.1	SAMEA3357325	GraphTyper_sv	TRUE	0.9991	0.79269	219500	124.32
K_pneumoniae	GCF_000784945.1	SAMEA3357325	GraphTyper_sv	FALSE	0.99859	0.7981	219500	124.32
K_pneumoniae	GCF_000784945.1	SAMEA3357325	Minos	TRUE	0.99989	0.95483	2928468	396.72
K_pneumoniae	GCF_000784945.1	SAMEA3357325	Minos	FALSE	0.99854	0.96589	2928468	396.72
K_pneumoniae	GCF_000784945.1	SAMEA3357325	SAMtools	FALSE	0.9944	0.87252
K_pneumoniae	GCF_000784945.1	SAMEA3357328	BayesTyper	TRUE	0.99808	0.95154	4739988	829.61
K_pneumoniae	GCF_000784945.1	SAMEA3357328	BayesTyper	FALSE	0.99808	0.95154	4739988	829.61
K_pneumoniae	GCF_000784945.1	SAMEA3357328	Cortex	TRUE	0.99996	0.92751
K_pneumoniae	GCF_000784945.1	SAMEA3357328	Cortex	FALSE	0.99993	0.92874
K_pneumoniae	GCF_000784945.1	SAMEA3357328	GraphTyper	TRUE	0.99986	0.95602	150780	254.86
K_pneumoniae	GCF_000784945.1	SAMEA3357328	GraphTyper	FALSE	0.99975	0.96104	150780	254.86
K_pneumoniae	GCF_000784945.1	SAMEA3357328	GraphTyper_sv	TRUE	0.99895	0.79176	217564	123.95
K_pneumoniae	GCF_000784945.1	SAMEA3357328	GraphTyper_sv	FALSE	0.99878	0.79547	217564	123.95
K_pneumoniae	GCF_000784945.1	SAMEA3357328	Minos	TRUE	0.99991	0.9524	2928484	382.79
K_pneumoniae	GCF_000784945.1	SAMEA3357328	Minos	FALSE	0.99875	0.96601	2928484	382.79
K_pneumoniae	GCF_000784945.1	SAMEA3357328	SAMtools	FALSE	0.99351	0.87233
K_pneumoniae	GCF_000784945.1	SAMEA3357374	BayesTyper	TRUE	0.99821	0.91985	3957308	635.96
K_pneumoniae	GCF_000784945.1	SAMEA3357374	BayesTyper	FALSE	0.99821	0.91985	3957308	635.96
K_pneumoniae	GCF_000784945.1	SAMEA3357374	Cortex	TRUE	0.99996	0.89737
K_pneumoniae	GCF_000784945.1	SAMEA3357374	Cortex	FALSE	0.99994	0.89841
K_pneumoniae	GCF_000784945.1	SAMEA3357374	GraphTyper	TRUE	0.9999	0.92598	126128	116.99
K_pneumoniae	GCF_000784945.1	SAMEA3357374	GraphTyper	FALSE	0.99969	0.93325	126128	116.99
K_pneumoniae	GCF_000784945.1	SAMEA3357374	GraphTyper_sv	TRUE	0.99878	0.76384	251416	106.97
K_pneumoniae	GCF_000784945.1	SAMEA3357374	GraphTyper_sv	FALSE	0.99875	0.76712	251416	106.97
K_pneumoniae	GCF_000784945.1	SAMEA3357374	Minos	TRUE	0.99994	0.92344	2996412	377.4
K_pneumoniae	GCF_000784945.1	SAMEA3357374	Minos	FALSE	0.99945	0.93647	2996412	377.4
K_pneumoniae	GCF_000784945.1	SAMEA3357374	SAMtools	FALSE	0.99592	0.82757
K_pneumoniae	GCF_000784945.1	SAMEA3357381	BayesTyper	TRUE	0.99719	0.9259	4226356	704.72
K_pneumoniae	GCF_000784945.1	SAMEA3357381	BayesTyper	FALSE	0.99719	0.9259	4226356	704.72
K_pneumoniae	GCF_000784945.1	SAMEA3357381	Cortex	TRUE	0.99994	0.9016
K_pneumoniae	GCF_000784945.1	SAMEA3357381	Cortex	FALSE	0.99992	0.9029
K_pneumoniae	GCF_000784945.1	SAMEA3357381	GraphTyper	TRUE	0.99981	0.93138	147500	161.56
K_pneumoniae	GCF_000784945.1	SAMEA3357381	GraphTyper	FALSE	0.99946	0.93672	147500	161.56
K_pneumoniae	GCF_000784945.1	SAMEA3357381	GraphTyper_sv	TRUE	0.99891	0.79202	217340	106.35
K_pneumoniae	GCF_000784945.1	SAMEA3357381	GraphTyper_sv	FALSE	0.99849	0.79806	217340	106.35
K_pneumoniae	GCF_000784945.1	SAMEA3357381	Minos	TRUE	0.99981	0.92832	2928120	469.28
K_pneumoniae	GCF_000784945.1	SAMEA3357381	Minos	FALSE	0.99779	0.94111	2928120	469.28
K_pneumoniae	GCF_000784945.1	SAMEA3357381	SAMtools	FALSE	0.99493	0.87194
K_pneumoniae	GCF_000784945.1	SAMEA3357405	BayesTyper	TRUE	0.99733	0.94881	4160836	716.59
K_pneumoniae	GCF_000784945.1	SAMEA3357405	BayesTyper	FALSE	0.99733	0.94881	4160836	716.59
K_pneumoniae	GCF_000784945.1	SAMEA3357405	Cortex	TRUE	0.99995	0.92815
K_pneumoniae	GCF_000784945.1	SAMEA3357405	Cortex	FALSE	0.99995	0.92962
K_pneumoniae	GCF_000784945.1	SAMEA3357405	GraphTyper	TRUE	0.99985	0.94173	148056	203.56
K_pneumoniae	GCF_000784945.1	SAMEA3357405	GraphTyper	FALSE	0.99971	0.96032	148056	203.56
K_pneumoniae	GCF_000784945.1	SAMEA3357405	GraphTyper_sv	TRUE	0.99895	0.78717	219124	96.43
K_pneumoniae	GCF_000784945.1	SAMEA3357405	GraphTyper_sv	FALSE	0.99874	0.79166	219124	96.43
K_pneumoniae	GCF_000784945.1	SAMEA3357405	Minos	TRUE	0.99975	0.95602	2942356	359.68
K_pneumoniae	GCF_000784945.1	SAMEA3357405	Minos	FALSE	0.99627	0.9654	2942356	359.68
K_pneumoniae	GCF_000784945.1	SAMEA3357405	SAMtools	FALSE	0.98626	0.87269
K_pneumoniae	GCF_000784945.1	SAMN06112197	BayesTyper	TRUE	0.99778	0.87477	3496808	691.09
K_pneumoniae	GCF_000784945.1	SAMN06112197	BayesTyper	FALSE	0.99778	0.87477	3496808	691.09
K_pneumoniae	GCF_000784945.1	SAMN06112197	Cortex	TRUE	0.99994	0.82648
K_pneumoniae	GCF_000784945.1	SAMN06112197	Cortex	FALSE	0.99994	0.82835
K_pneumoniae	GCF_000784945.1	SAMN06112197	GraphTyper	TRUE	0.99994	0.88428	59068	87.76
K_pneumoniae	GCF_000784945.1	SAMN06112197	GraphTyper	FALSE	0.99975	0.89404	59068	87.76
K_pneumoniae	GCF_000784945.1	SAMN06112197	GraphTyper_sv	TRUE	0.99933	0.73306	236044	71.57
K_pneumoniae	GCF_000784945.1	SAMN06112197	GraphTyper_sv	FALSE	0.99913	0.75096	236044	71.57
K_pneumoniae	GCF_000784945.1	SAMN06112197	Minos	TRUE	0.99986	0.88946	2978632	259.69
K_pneumoniae	GCF_000784945.1	SAMN06112197	Minos	FALSE	0.99814	0.89746	2978632	259.69
K_pneumoniae	GCF_000784945.1	SAMN06112197	SAMtools	FALSE	0.99708	0.8378
K_pneumoniae	GCF_000784945.1	SAMN07211279	BayesTyper	TRUE	0.99722	0.86293	3495600	759.92
K_pneumoniae	GCF_000784945.1	SAMN07211279	BayesTyper	FALSE	0.99722	0.86293	3495600	759.92
K_pneumoniae	GCF_000784945.1	SAMN07211279	Cortex	TRUE	0.99994	0.81348
K_pneumoniae	GCF_000784945.1	SAMN07211279	Cortex	FALSE	0.99994	0.81441
K_pneumoniae	GCF_000784945.1	SAMN07211279	GraphTyper	TRUE	1	0.8641	60236	71.05
K_pneumoniae	GCF_000784945.1	SAMN07211279	GraphTyper	FALSE	0.99971	0.87672	60236	71.05
K_pneumoniae	GCF_000784945.1	SAMN07211279	GraphTyper_sv	TRUE	0.99946	0.71735	230548	76.69
K_pneumoniae	GCF_000784945.1	SAMN07211279	GraphTyper_sv	FALSE	0.99926	0.72699	230548	76.69
K_pneumoniae	GCF_000784945.1	SAMN07211279	Minos	TRUE	0.99974	0.86514	2978736	269.42
K_pneumoniae	GCF_000784945.1	SAMN07211279	Minos	FALSE	0.99789	0.88076	2978736	269.42
K_pneumoniae	GCF_000784945.1	SAMN07211279	SAMtools	FALSE	0.99552	0.83734
K_pneumoniae	GCF_000784945.1	SAMN07211280	BayesTyper	TRUE	0.99697	0.87041	3495628	708.62
K_pneumoniae	GCF_000784945.1	SAMN07211280	BayesTyper	FALSE	0.99697	0.87041	3495628	708.62
K_pneumoniae	GCF_000784945.1	SAMN07211280	Cortex	TRUE	0.99994	0.81003
K_pneumoniae	GCF_000784945.1	SAMN07211280	Cortex	FALSE	0.99994	0.81101
K_pneumoniae	GCF_000784945.1	SAMN07211280	GraphTyper	TRUE	0.99992	0.87061	65708	113.28
K_pneumoniae	GCF_000784945.1	SAMN07211280	GraphTyper	FALSE	0.99946	0.8874	65708	113.28
K_pneumoniae	GCF_000784945.1	SAMN07211280	GraphTyper_sv	TRUE	0.99932	0.71822	240596	81.38
K_pneumoniae	GCF_000784945.1	SAMN07211280	GraphTyper_sv	FALSE	0.99902	0.73924	240596	81.38
K_pneumoniae	GCF_000784945.1	SAMN07211280	Minos	TRUE	0.99987	0.88371	2945928	288.78
K_pneumoniae	GCF_000784945.1	SAMN07211280	Minos	FALSE	0.99751	0.8945	2945928	288.78
K_pneumoniae	GCF_000784945.1	SAMN07211280	SAMtools	FALSE	0.9948	0.83624
K_pneumoniae	GCF_000784945.1	SAMN07211282	BayesTyper	TRUE	0.99623	0.84969	3495436	740.51
K_pneumoniae	GCF_000784945.1	SAMN07211282	BayesTyper	FALSE	0.99623	0.84969	3495436	740.51
K_pneumoniae	GCF_000784945.1	SAMN07211282	Cortex	TRUE	0.99993	0.76729
K_pneumoniae	GCF_000784945.1	SAMN07211282	Cortex	FALSE	0.99993	0.76807
K_pneumoniae	GCF_000784945.1	SAMN07211282	GraphTyper	TRUE	0.99988	0.84013	62992	76.57
K_pneumoniae	GCF_000784945.1	SAMN07211282	GraphTyper	FALSE	0.99978	0.86981	62992	76.57
K_pneumoniae	GCF_000784945.1	SAMN07211282	GraphTyper_sv	TRUE	0.99931	0.71722	233580	77.58
K_pneumoniae	GCF_000784945.1	SAMN07211282	GraphTyper_sv	FALSE	0.99915	0.73878	233580	77.58
K_pneumoniae	GCF_000784945.1	SAMN07211282	Minos	TRUE	0.99986	0.86663	1654988	265.3
K_pneumoniae	GCF_000784945.1	SAMN07211282	Minos	FALSE	0.99844	0.87617	1654988	265.3
K_pneumoniae	GCF_000784945.1	SAMN07211282	SAMtools	FALSE	0.99619	0.83629
K_pneumoniae	GCF_001952915.1	SAMEA3357010	BayesTyper	TRUE	0.99631	0.95667	4263560	720.78
K_pneumoniae	GCF_001952915.1	SAMEA3357010	BayesTyper	FALSE	0.99631	0.95667	4263560	720.78
K_pneumoniae	GCF_001952915.1	SAMEA3357010	Cortex	TRUE	1	0.93558
K_pneumoniae	GCF_001952915.1	SAMEA3357010	Cortex	FALSE	1	0.93614
K_pneumoniae	GCF_001952915.1	SAMEA3357010	GraphTyper	TRUE	0.99975	0.94835	106728	149.32
K_pneumoniae	GCF_001952915.1	SAMEA3357010	GraphTyper	FALSE	0.99948	0.96699	106728	149.32
K_pneumoniae	GCF_001952915.1	SAMEA3357010	GraphTyper_sv	TRUE	0.99911	0.71516	246968	106.4
K_pneumoniae	GCF_001952915.1	SAMEA3357010	GraphTyper_sv	FALSE	0.99882	0.71878	246968	106.4
K_pneumoniae	GCF_001952915.1	SAMEA3357010	Minos	TRUE	0.99962	0.96398	2975908	379.02
K_pneumoniae	GCF_001952915.1	SAMEA3357010	Minos	FALSE	0.99895	0.96875	2975908	379.02
K_pneumoniae	GCF_001952915.1	SAMEA3357010	SAMtools	FALSE	0.99441	0.81444
K_pneumoniae	GCF_001952915.1	SAMEA3357043	BayesTyper	TRUE	0.99592	0.95516	4930824	767.38
K_pneumoniae	GCF_001952915.1	SAMEA3357043	BayesTyper	FALSE	0.99592	0.95516	4930824	767.38
K_pneumoniae	GCF_001952915.1	SAMEA3357043	Cortex	TRUE	1	0.93374
K_pneumoniae	GCF_001952915.1	SAMEA3357043	Cortex	FALSE	1	0.93428
K_pneumoniae	GCF_001952915.1	SAMEA3357043	GraphTyper	TRUE	0.99975	0.9523	88448	109.72
K_pneumoniae	GCF_001952915.1	SAMEA3357043	GraphTyper	FALSE	0.99951	0.96478	88448	109.72
K_pneumoniae	GCF_001952915.1	SAMEA3357043	GraphTyper_sv	TRUE	0.99903	0.7178	246484	119.88
K_pneumoniae	GCF_001952915.1	SAMEA3357043	GraphTyper_sv	FALSE	0.99874	0.72123	246484	119.88
K_pneumoniae	GCF_001952915.1	SAMEA3357043	Minos	TRUE	0.99976	0.96299	2975916	416.75
K_pneumoniae	GCF_001952915.1	SAMEA3357043	Minos	FALSE	0.99839	0.96921	2975916	416.75
K_pneumoniae	GCF_001952915.1	SAMEA3357043	SAMtools	FALSE	0.99432	0.81492
K_pneumoniae	GCF_001952915.1	SAMEA3357077	BayesTyper	TRUE	0.99505	0.81989	4464808	322.83
K_pneumoniae	GCF_001952915.1	SAMEA3357077	BayesTyper	FALSE	0.99505	0.81989	4464808	322.83
K_pneumoniae	GCF_001952915.1	SAMEA3357077	Cortex	TRUE	1	0.7825
K_pneumoniae	GCF_001952915.1	SAMEA3357077	Cortex	FALSE	1	0.78268
K_pneumoniae	GCF_001952915.1	SAMEA3357077	GraphTyper	TRUE	0.9999	0.81789	73388	88.2
K_pneumoniae	GCF_001952915.1	SAMEA3357077	GraphTyper	FALSE	0.99952	0.82791	73388	88.2
K_pneumoniae	GCF_001952915.1	SAMEA3357077	GraphTyper_sv	TRUE	0.99973	0.64361	210168	84.13
K_pneumoniae	GCF_001952915.1	SAMEA3357077	GraphTyper_sv	FALSE	0.99973	0.64951	210168	84.13
K_pneumoniae	GCF_001952915.1	SAMEA3357077	Minos	TRUE	0.99925	0.83437	2025932	245.61
K_pneumoniae	GCF_001952915.1	SAMEA3357077	Minos	FALSE	0.99362	0.8377	2025932	245.61
K_pneumoniae	GCF_001952915.1	SAMEA3357077	SAMtools	FALSE	0.98791	0.8047
K_pneumoniae	GCF_001952915.1	SAMEA3357080	BayesTyper	TRUE	0.99566	0.81494	4668356	362.02
K_pneumoniae	GCF_001952915.1	SAMEA3357080	BayesTyper	FALSE	0.99566	0.81494	4668356	362.02
K_pneumoniae	GCF_001952915.1	SAMEA3357080	Cortex	TRUE	1	0.78224
K_pneumoniae	GCF_001952915.1	SAMEA3357080	Cortex	FALSE	1	0.78249
K_pneumoniae	GCF_001952915.1	SAMEA3357080	GraphTyper	TRUE	0.9999	0.81207	74232	94.02
K_pneumoniae	GCF_001952915.1	SAMEA3357080	GraphTyper	FALSE	0.99914	0.81887	74232	94.02
K_pneumoniae	GCF_001952915.1	SAMEA3357080	GraphTyper_sv	TRUE	0.99959	0.64392	209928	79.11
K_pneumoniae	GCF_001952915.1	SAMEA3357080	GraphTyper_sv	FALSE	0.99879	0.64949	209928	79.11
K_pneumoniae	GCF_001952915.1	SAMEA3357080	Minos	TRUE	0.99869	0.83262	1446144	245.2
K_pneumoniae	GCF_001952915.1	SAMEA3357080	Minos	FALSE	0.99249	0.83602	1446144	245.2
K_pneumoniae	GCF_001952915.1	SAMEA3357080	SAMtools	FALSE	0.9713	0.79992
K_pneumoniae	GCF_001952915.1	SAMEA3357193	BayesTyper	TRUE	0.99772	0.93665	4126860	708.83
K_pneumoniae	GCF_001952915.1	SAMEA3357193	BayesTyper	FALSE	0.99772	0.93665	4126860	708.83
K_pneumoniae	GCF_001952915.1	SAMEA3357193	Cortex	TRUE	1	0.92127
K_pneumoniae	GCF_001952915.1	SAMEA3357193	Cortex	FALSE	1	0.92187
K_pneumoniae	GCF_001952915.1	SAMEA3357193	GraphTyper	TRUE	0.99989	0.93855	95456	152.06
K_pneumoniae	GCF_001952915.1	SAMEA3357193	GraphTyper	FALSE	0.99989	0.94486	95456	152.06
K_pneumoniae	GCF_001952915.1	SAMEA3357193	GraphTyper_sv	TRUE	0.99949	0.79672	230480	113.25
K_pneumoniae	GCF_001952915.1	SAMEA3357193	GraphTyper_sv	FALSE	0.99928	0.79953	230480	113.25
K_pneumoniae	GCF_001952915.1	SAMEA3357193	Minos	TRUE	0.99977	0.94285	2369572	405.43
K_pneumoniae	GCF_001952915.1	SAMEA3357193	Minos	FALSE	0.99927	0.94668	2369572	405.43
K_pneumoniae	GCF_001952915.1	SAMEA3357193	SAMtools	FALSE	0.99805	0.86634
K_pneumoniae	GCF_001952915.1	SAMEA3357223	BayesTyper	TRUE	0.99651	0.93649	5051572	932.73
K_pneumoniae	GCF_001952915.1	SAMEA3357223	BayesTyper	FALSE	0.99651	0.93649	5051572	932.73
K_pneumoniae	GCF_001952915.1	SAMEA3357223	Cortex	TRUE	1	0.92131
K_pneumoniae	GCF_001952915.1	SAMEA3357223	Cortex	FALSE	1	0.92175
K_pneumoniae	GCF_001952915.1	SAMEA3357223	GraphTyper	TRUE	0.99988	0.92969	95652	161.92
K_pneumoniae	GCF_001952915.1	SAMEA3357223	GraphTyper	FALSE	0.99983	0.93489	95652	161.92
K_pneumoniae	GCF_001952915.1	SAMEA3357223	GraphTyper_sv	TRUE	0.99949	0.7864	233272	132.25
K_pneumoniae	GCF_001952915.1	SAMEA3357223	GraphTyper_sv	FALSE	0.9992	0.78826	233272	132.25
K_pneumoniae	GCF_001952915.1	SAMEA3357223	Minos	TRUE	0.9996	0.94241	2369456	472.53
K_pneumoniae	GCF_001952915.1	SAMEA3357223	Minos	FALSE	0.99459	0.94716	2369456	472.53
K_pneumoniae	GCF_001952915.1	SAMEA3357223	SAMtools	FALSE	0.98206	0.86414
K_pneumoniae	GCF_001952915.1	SAMEA3357268	BayesTyper	TRUE	0.99597	0.81841	4906104	297.62
K_pneumoniae	GCF_001952915.1	SAMEA3357268	BayesTyper	FALSE	0.99597	0.81841	4906104	297.62
K_pneumoniae	GCF_001952915.1	SAMEA3357268	Cortex	TRUE	1	0.782
K_pneumoniae	GCF_001952915.1	SAMEA3357268	Cortex	FALSE	1	0.7824
K_pneumoniae	GCF_001952915.1	SAMEA3357268	GraphTyper	TRUE	1	0.82162	74624	82.61
K_pneumoniae	GCF_001952915.1	SAMEA3357268	GraphTyper	FALSE	0.99885	0.82874	74624	82.61
K_pneumoniae	GCF_001952915.1	SAMEA3357268	GraphTyper_sv	TRUE	0.99945	0.64373	211136	91.97
K_pneumoniae	GCF_001952915.1	SAMEA3357268	GraphTyper_sv	FALSE	0.99905	0.64771	211136	91.97
K_pneumoniae	GCF_001952915.1	SAMEA3357268	Minos	TRUE	0.99953	0.8311	2025780	250.13
K_pneumoniae	GCF_001952915.1	SAMEA3357268	Minos	FALSE	0.99831	0.83547	2025780	250.13
K_pneumoniae	GCF_001952915.1	SAMEA3357268	SAMtools	FALSE	0.99316	0.80049
K_pneumoniae	GCF_001952915.1	SAMEA3357272	BayesTyper	TRUE	0.99546	0.81549	4232624	296.32
K_pneumoniae	GCF_001952915.1	SAMEA3357272	BayesTyper	FALSE	0.99546	0.81549	4232624	296.32
K_pneumoniae	GCF_001952915.1	SAMEA3357272	Cortex	TRUE	1	0.78204
K_pneumoniae	GCF_001952915.1	SAMEA3357272	Cortex	FALSE	1	0.78227
K_pneumoniae	GCF_001952915.1	SAMEA3357272	GraphTyper	TRUE	1	0.82009	73064	80.96
K_pneumoniae	GCF_001952915.1	SAMEA3357272	GraphTyper	FALSE	0.99924	0.83047	73064	80.96
K_pneumoniae	GCF_001952915.1	SAMEA3357272	GraphTyper_sv	TRUE	0.99932	0.6448	209236	79.43
K_pneumoniae	GCF_001952915.1	SAMEA3357272	GraphTyper_sv	FALSE	0.99906	0.65081	209236	79.43
K_pneumoniae	GCF_001952915.1	SAMEA3357272	Minos	TRUE	0.99944	0.83357	2026084	233.26
K_pneumoniae	GCF_001952915.1	SAMEA3357272	Minos	FALSE	0.99795	0.83632	2026084	233.26
K_pneumoniae	GCF_001952915.1	SAMEA3357272	SAMtools	FALSE	0.99572	0.80021
K_pneumoniae	GCF_001952915.1	SAMEA3357325	BayesTyper	TRUE	0.99848	0.94675	4449768	799.12
K_pneumoniae	GCF_001952915.1	SAMEA3357325	BayesTyper	FALSE	0.99848	0.94675	4449768	799.12
K_pneumoniae	GCF_001952915.1	SAMEA3357325	Cortex	TRUE	0.99997	0.92831
K_pneumoniae	GCF_001952915.1	SAMEA3357325	Cortex	FALSE	0.99997	0.92866
K_pneumoniae	GCF_001952915.1	SAMEA3357325	GraphTyper	TRUE	0.99987	0.95262	148688	231.34
K_pneumoniae	GCF_001952915.1	SAMEA3357325	GraphTyper	FALSE	0.99956	0.95725	148688	231.34
K_pneumoniae	GCF_001952915.1	SAMEA3357325	GraphTyper_sv	TRUE	0.99917	0.78617	271324	127.94
K_pneumoniae	GCF_001952915.1	SAMEA3357325	GraphTyper_sv	FALSE	0.99889	0.78892	271324	127.94
K_pneumoniae	GCF_001952915.1	SAMEA3357325	Minos	TRUE	0.99982	0.95398	3578656	1101.34
K_pneumoniae	GCF_001952915.1	SAMEA3357325	Minos	FALSE	0.99841	0.96237	3578656	1101.34
K_pneumoniae	GCF_001952915.1	SAMEA3357325	SAMtools	FALSE	0.99547	0.85947
K_pneumoniae	GCF_001952915.1	SAMEA3357328	BayesTyper	TRUE	0.99686	0.94762	4743236	748.94
K_pneumoniae	GCF_001952915.1	SAMEA3357328	BayesTyper	FALSE	0.99686	0.94762	4743236	748.94
K_pneumoniae	GCF_001952915.1	SAMEA3357328	Cortex	TRUE	0.99998	0.92875
K_pneumoniae	GCF_001952915.1	SAMEA3357328	Cortex	FALSE	0.99998	0.92903
K_pneumoniae	GCF_001952915.1	SAMEA3357328	GraphTyper	TRUE	0.99981	0.95086	149488	224.21
K_pneumoniae	GCF_001952915.1	SAMEA3357328	GraphTyper	FALSE	0.99946	0.95638	149488	224.21
K_pneumoniae	GCF_001952915.1	SAMEA3357328	GraphTyper_sv	TRUE	0.9992	0.78699	270000	111.82
K_pneumoniae	GCF_001952915.1	SAMEA3357328	GraphTyper_sv	FALSE	0.99906	0.79007	270000	111.82
K_pneumoniae	GCF_001952915.1	SAMEA3357328	Minos	TRUE	0.99988	0.94946	3508920	1103.73
K_pneumoniae	GCF_001952915.1	SAMEA3357328	Minos	FALSE	0.99902	0.96268	3508920	1103.73
K_pneumoniae	GCF_001952915.1	SAMEA3357328	SAMtools	FALSE	0.99419	0.86069
K_pneumoniae	GCF_001952915.1	SAMEA3357374	BayesTyper	TRUE	0.9973	0.94555	3974952	609.98
K_pneumoniae	GCF_001952915.1	SAMEA3357374	BayesTyper	FALSE	0.9973	0.94555	3974952	609.98
K_pneumoniae	GCF_001952915.1	SAMEA3357374	Cortex	TRUE	1	0.92364
K_pneumoniae	GCF_001952915.1	SAMEA3357374	Cortex	FALSE	1	0.92408
K_pneumoniae	GCF_001952915.1	SAMEA3357374	GraphTyper	TRUE	0.99975	0.94586	145228	145.97
K_pneumoniae	GCF_001952915.1	SAMEA3357374	GraphTyper	FALSE	0.99962	0.95336	145228	145.97
K_pneumoniae	GCF_001952915.1	SAMEA3357374	GraphTyper_sv	TRUE	0.99915	0.70915	284076	105.52
K_pneumoniae	GCF_001952915.1	SAMEA3357374	GraphTyper_sv	FALSE	0.9987	0.71307	284076	105.52
K_pneumoniae	GCF_001952915.1	SAMEA3357374	Minos	TRUE	0.99943	0.94666	2976188	328.65
K_pneumoniae	GCF_001952915.1	SAMEA3357374	Minos	FALSE	0.99929	0.95949	2976188	328.65
K_pneumoniae	GCF_001952915.1	SAMEA3357374	SAMtools	FALSE	0.99619	0.80457
K_pneumoniae	GCF_001952915.1	SAMEA3357381	BayesTyper	TRUE	0.99699	0.92222	4207220	863.99
K_pneumoniae	GCF_001952915.1	SAMEA3357381	BayesTyper	FALSE	0.99699	0.92222	4207220	863.99
K_pneumoniae	GCF_001952915.1	SAMEA3357381	Cortex	TRUE	0.99997	0.90348
K_pneumoniae	GCF_001952915.1	SAMEA3357381	Cortex	FALSE	0.99997	0.90388
K_pneumoniae	GCF_001952915.1	SAMEA3357381	GraphTyper	TRUE	0.99977	0.92704	147500	242.83
K_pneumoniae	GCF_001952915.1	SAMEA3357381	GraphTyper	FALSE	0.99943	0.93142	147500	242.83
K_pneumoniae	GCF_001952915.1	SAMEA3357381	GraphTyper_sv	TRUE	0.9992	0.76059	236696	115.34
K_pneumoniae	GCF_001952915.1	SAMEA3357381	GraphTyper_sv	FALSE	0.99881	0.76355	236696	115.34
K_pneumoniae	GCF_001952915.1	SAMEA3357381	Minos	TRUE	0.99977	0.92943	2583996	539.4
K_pneumoniae	GCF_001952915.1	SAMEA3357381	Minos	FALSE	0.99833	0.93623	2583996	539.4
K_pneumoniae	GCF_001952915.1	SAMEA3357381	SAMtools	FALSE	0.99553	0.86025
K_pneumoniae	GCF_001952915.1	SAMEA3357405	BayesTyper	TRUE	0.99669	0.94274	4121208	815
K_pneumoniae	GCF_001952915.1	SAMEA3357405	BayesTyper	FALSE	0.99669	0.94274	4121208	815
K_pneumoniae	GCF_001952915.1	SAMEA3357405	Cortex	TRUE	0.99997	0.92704
K_pneumoniae	GCF_001952915.1	SAMEA3357405	Cortex	FALSE	0.99997	0.92747
K_pneumoniae	GCF_001952915.1	SAMEA3357405	GraphTyper	TRUE	0.99987	0.95172	148520	322.15
K_pneumoniae	GCF_001952915.1	SAMEA3357405	GraphTyper	FALSE	0.99948	0.95511	148520	322.15
K_pneumoniae	GCF_001952915.1	SAMEA3357405	GraphTyper_sv	TRUE	0.99953	0.78511	272048	120.1
K_pneumoniae	GCF_001952915.1	SAMEA3357405	GraphTyper_sv	FALSE	0.99898	0.78837	272048	120.1
K_pneumoniae	GCF_001952915.1	SAMEA3357405	Minos	TRUE	0.99948	0.95694	2584248	534.72
K_pneumoniae	GCF_001952915.1	SAMEA3357405	Minos	FALSE	0.99554	0.96175	2584248	534.72
K_pneumoniae	GCF_001952915.1	SAMEA3357405	SAMtools	FALSE	0.98441	0.85812
K_pneumoniae	GCF_001952915.1	SAMN06112197	BayesTyper	TRUE	0.99635	0.8137	3461424	289.83
K_pneumoniae	GCF_001952915.1	SAMN06112197	BayesTyper	FALSE	0.99635	0.8137	3461424	289.83
K_pneumoniae	GCF_001952915.1	SAMN06112197	Cortex	TRUE	1	0.73883
K_pneumoniae	GCF_001952915.1	SAMN06112197	Cortex	FALSE	1	0.73883
K_pneumoniae	GCF_001952915.1	SAMN06112197	GraphTyper	TRUE	1	0.81295	71604	66.23
K_pneumoniae	GCF_001952915.1	SAMN06112197	GraphTyper	FALSE	0.99923	0.82574	71604	66.23
K_pneumoniae	GCF_001952915.1	SAMN06112197	GraphTyper_sv	TRUE	1	0.66503	211124	49
K_pneumoniae	GCF_001952915.1	SAMN06112197	GraphTyper_sv	FALSE	0.99975	0.6812	211124	49
K_pneumoniae	GCF_001952915.1	SAMN06112197	Minos	TRUE	0.99887	0.82909	1446280	176.92
K_pneumoniae	GCF_001952915.1	SAMN06112197	Minos	FALSE	0.99472	0.83411	1446280	176.92
K_pneumoniae	GCF_001952915.1	SAMN06112197	SAMtools	FALSE	0.99268	0.79846
K_pneumoniae	GCF_001952915.1	SAMN07211279	BayesTyper	TRUE	0.9975	0.78675	3457872	248.19
K_pneumoniae	GCF_001952915.1	SAMN07211279	BayesTyper	FALSE	0.9975	0.78675	3457872	248.19
K_pneumoniae	GCF_001952915.1	SAMN07211279	Cortex	TRUE	1	0.73403
K_pneumoniae	GCF_001952915.1	SAMN07211279	Cortex	FALSE	1	0.73506
K_pneumoniae	GCF_001952915.1	SAMN07211279	GraphTyper	TRUE	1	0.80171	626312	74.46
K_pneumoniae	GCF_001952915.1	SAMN07211279	GraphTyper	FALSE	0.99938	0.81834	626312	74.46
K_pneumoniae	GCF_001952915.1	SAMN07211279	GraphTyper_sv	TRUE	1	0.64372	829800	53.52
K_pneumoniae	GCF_001952915.1	SAMN07211279	GraphTyper_sv	FALSE	0.99947	0.65406	829800	53.52
K_pneumoniae	GCF_001952915.1	SAMN07211279	Minos	TRUE	0.99877	0.82254	1446144	172.76
K_pneumoniae	GCF_001952915.1	SAMN07211279	Minos	FALSE	0.99675	0.8268	1446144	172.76
K_pneumoniae	GCF_001952915.1	SAMN07211279	SAMtools	FALSE	0.99442	0.79357
K_pneumoniae	GCF_001952915.1	SAMN07211280	BayesTyper	TRUE	0.99568	0.79636	3461544	289.09
K_pneumoniae	GCF_001952915.1	SAMN07211280	BayesTyper	FALSE	0.99568	0.79636	3461544	289.09
K_pneumoniae	GCF_001952915.1	SAMN07211280	Cortex	TRUE	1	0.72996
K_pneumoniae	GCF_001952915.1	SAMN07211280	Cortex	FALSE	1	0.73021
K_pneumoniae	GCF_001952915.1	SAMN07211280	GraphTyper	TRUE	1	0.79194	639216	82.32
K_pneumoniae	GCF_001952915.1	SAMN07211280	GraphTyper	FALSE	0.99971	0.81398	639216	82.32
K_pneumoniae	GCF_001952915.1	SAMN07211280	GraphTyper_sv	TRUE	0.99986	0.64402	830828	66.89
K_pneumoniae	GCF_001952915.1	SAMN07211280	GraphTyper_sv	FALSE	0.99974	0.663	830828	66.89
K_pneumoniae	GCF_001952915.1	SAMN07211280	Minos	TRUE	0.99934	0.82396	1442924	206.29
K_pneumoniae	GCF_001952915.1	SAMN07211280	Minos	FALSE	0.99803	0.82817	1442924	206.29
K_pneumoniae	GCF_001952915.1	SAMN07211280	SAMtools	FALSE	0.99722	0.79687
K_pneumoniae	GCF_001952915.1	SAMN07211282	BayesTyper	TRUE	0.99588	0.80177	3461196	291.98
K_pneumoniae	GCF_001952915.1	SAMN07211282	BayesTyper	FALSE	0.99588	0.80177	3461196	291.98
K_pneumoniae	GCF_001952915.1	SAMN07211282	Cortex	TRUE	1	0.72265
K_pneumoniae	GCF_001952915.1	SAMN07211282	Cortex	FALSE	1	0.72372
K_pneumoniae	GCF_001952915.1	SAMN07211282	GraphTyper	TRUE	0.9998	0.79956	95824	77.14
K_pneumoniae	GCF_001952915.1	SAMN07211282	GraphTyper	FALSE	0.99873	0.81221	95824	77.14
K_pneumoniae	GCF_001952915.1	SAMN07211282	GraphTyper_sv	TRUE	0.99959	0.63467	223524	62.99
K_pneumoniae	GCF_001952915.1	SAMN07211282	GraphTyper_sv	FALSE	0.99867	0.64714	223524	62.99
K_pneumoniae	GCF_001952915.1	SAMN07211282	Minos	TRUE	0.99895	0.82178	1446072	201.43
K_pneumoniae	GCF_001952915.1	SAMN07211282	Minos	FALSE	0.99716	0.82461	1446072	201.43
K_pneumoniae	GCF_001952915.1	SAMN07211282	SAMtools	FALSE	0.9941	0.79416
K_pneumoniae	GCF_003073315.1	SAMEA3357010	BayesTyper	TRUE	0.99291	0.9491	4252996	965.04
K_pneumoniae	GCF_003073315.1	SAMEA3357010	BayesTyper	FALSE	0.99291	0.9491	4252996	965.04
K_pneumoniae	GCF_003073315.1	SAMEA3357010	Cortex	TRUE	0.99996	0.92411
K_pneumoniae	GCF_003073315.1	SAMEA3357010	Cortex	FALSE	0.99995	0.92656
K_pneumoniae	GCF_003073315.1	SAMEA3357010	GraphTyper	TRUE	0.99993	0.94846	308504	408.73
K_pneumoniae	GCF_003073315.1	SAMEA3357010	GraphTyper	FALSE	0.99986	0.95532	308504	408.73
K_pneumoniae	GCF_003073315.1	SAMEA3357010	GraphTyper_sv	TRUE	0.99934	0.46643	983588	330.8
K_pneumoniae	GCF_003073315.1	SAMEA3357010	GraphTyper_sv	FALSE	0.999	0.46901	983588	330.8
K_pneumoniae	GCF_003073315.1	SAMEA3357010	Minos	TRUE	0.99996	0.94876	2219636	622.88
K_pneumoniae	GCF_003073315.1	SAMEA3357010	Minos	FALSE	0.99951	0.95915	2219636	622.88
K_pneumoniae	GCF_003073315.1	SAMEA3357010	SAMtools	FALSE	0.99723	0.84888
K_pneumoniae	GCF_003073315.1	SAMEA3357043	BayesTyper	TRUE	0.99159	0.92915	4916220	1004.92
K_pneumoniae	GCF_003073315.1	SAMEA3357043	BayesTyper	FALSE	0.99159	0.92915	4916220	1004.92
K_pneumoniae	GCF_003073315.1	SAMEA3357043	Cortex	TRUE	0.99996	0.91384
K_pneumoniae	GCF_003073315.1	SAMEA3357043	Cortex	FALSE	0.99995	0.91646
K_pneumoniae	GCF_003073315.1	SAMEA3357043	GraphTyper	TRUE	0.99995	0.93487	310008	319.43
K_pneumoniae	GCF_003073315.1	SAMEA3357043	GraphTyper	FALSE	0.99989	0.94389	310008	319.43
K_pneumoniae	GCF_003073315.1	SAMEA3357043	GraphTyper_sv	TRUE	0.99923	0.46705	973652	319.49
K_pneumoniae	GCF_003073315.1	SAMEA3357043	GraphTyper_sv	FALSE	0.99908	0.47033	973652	319.49
K_pneumoniae	GCF_003073315.1	SAMEA3357043	Minos	TRUE	0.99996	0.93814	5747100	1833.85
K_pneumoniae	GCF_003073315.1	SAMEA3357043	Minos	FALSE	0.99898	0.94936	5747100	1833.85
K_pneumoniae	GCF_003073315.1	SAMEA3357043	SAMtools	FALSE	0.99664	0.85003
K_pneumoniae	GCF_003073315.1	SAMEA3357077	BayesTyper	TRUE	0.98997	0.94322	4452396	919.8
K_pneumoniae	GCF_003073315.1	SAMEA3357077	BayesTyper	FALSE	0.98997	0.94322	4452396	919.8
K_pneumoniae	GCF_003073315.1	SAMEA3357077	Cortex	TRUE	0.99996	0.91899
K_pneumoniae	GCF_003073315.1	SAMEA3357077	Cortex	FALSE	0.99996	0.92245
K_pneumoniae	GCF_003073315.1	SAMEA3357077	GraphTyper	TRUE	0.99986	0.94537	310228	374.99
K_pneumoniae	GCF_003073315.1	SAMEA3357077	GraphTyper	FALSE	0.99981	0.95192	310228	374.99
K_pneumoniae	GCF_003073315.1	SAMEA3357077	GraphTyper_sv	TRUE	0.99868	0.47597	965160	291.88
K_pneumoniae	GCF_003073315.1	SAMEA3357077	GraphTyper_sv	FALSE	0.99827	0.47994	965160	291.88
K_pneumoniae	GCF_003073315.1	SAMEA3357077	Minos	TRUE	0.99984	0.95174	2394648	536.99
K_pneumoniae	GCF_003073315.1	SAMEA3357077	Minos	FALSE	0.99878	0.95668	2394648	536.99
K_pneumoniae	GCF_003073315.1	SAMEA3357077	SAMtools	FALSE	0.99567	0.86136
K_pneumoniae	GCF_003073315.1	SAMEA3357080	BayesTyper	TRUE	0.9907	0.93509	4684424	1069.27
K_pneumoniae	GCF_003073315.1	SAMEA3357080	BayesTyper	FALSE	0.9907	0.93509	4684424	1069.27
K_pneumoniae	GCF_003073315.1	SAMEA3357080	Cortex	TRUE	0.99996	0.91359
K_pneumoniae	GCF_003073315.1	SAMEA3357080	Cortex	FALSE	0.99996	0.91801
K_pneumoniae	GCF_003073315.1	SAMEA3357080	GraphTyper	TRUE	0.99984	0.9373	303968	280.59
K_pneumoniae	GCF_003073315.1	SAMEA3357080	GraphTyper	FALSE	0.99961	0.9415	303968	280.59
K_pneumoniae	GCF_003073315.1	SAMEA3357080	GraphTyper_sv	TRUE	0.99865	0.46824	986220	279.83
K_pneumoniae	GCF_003073315.1	SAMEA3357080	GraphTyper_sv	FALSE	0.99784	0.47068	986220	279.83
K_pneumoniae	GCF_003073315.1	SAMEA3357080	Minos	TRUE	0.9998	0.9461	2394632	538.14
K_pneumoniae	GCF_003073315.1	SAMEA3357080	Minos	FALSE	0.99724	0.95008	2394632	538.14
K_pneumoniae	GCF_003073315.1	SAMEA3357080	SAMtools	FALSE	0.98722	0.84609
K_pneumoniae	GCF_003073315.1	SAMEA3357193	BayesTyper	TRUE	0.99298	0.93718	4135744	802.39
K_pneumoniae	GCF_003073315.1	SAMEA3357193	BayesTyper	FALSE	0.99298	0.93718	4135744	802.39
K_pneumoniae	GCF_003073315.1	SAMEA3357193	Cortex	TRUE	1	0.91446
K_pneumoniae	GCF_003073315.1	SAMEA3357193	Cortex	FALSE	1	0.91706
K_pneumoniae	GCF_003073315.1	SAMEA3357193	GraphTyper	TRUE	0.99981	0.94083	187312	167.99
K_pneumoniae	GCF_003073315.1	SAMEA3357193	GraphTyper	FALSE	0.99984	0.94938	187312	167.99
K_pneumoniae	GCF_003073315.1	SAMEA3357193	GraphTyper_sv	TRUE	0.99918	0.47568	967664	268.65
K_pneumoniae	GCF_003073315.1	SAMEA3357193	GraphTyper_sv	FALSE	0.99903	0.47985	967664	268.65
K_pneumoniae	GCF_003073315.1	SAMEA3357193	Minos	TRUE	0.99984	0.94405	2974884	558.3
K_pneumoniae	GCF_003073315.1	SAMEA3357193	Minos	FALSE	0.99915	0.9541	2974884	558.3
K_pneumoniae	GCF_003073315.1	SAMEA3357193	SAMtools	FALSE	0.99815	0.85033
K_pneumoniae	GCF_003073315.1	SAMEA3357223	BayesTyper	TRUE	0.99104	0.93812	5039336	860.46
K_pneumoniae	GCF_003073315.1	SAMEA3357223	BayesTyper	FALSE	0.99104	0.93812	5039336	860.46
K_pneumoniae	GCF_003073315.1	SAMEA3357223	Cortex	TRUE	1	0.91398
K_pneumoniae	GCF_003073315.1	SAMEA3357223	Cortex	FALSE	1	0.91637
K_pneumoniae	GCF_003073315.1	SAMEA3357223	GraphTyper	TRUE	0.9998	0.93985	186776	193.64
K_pneumoniae	GCF_003073315.1	SAMEA3357223	GraphTyper	FALSE	0.99979	0.9486	186776	193.64
K_pneumoniae	GCF_003073315.1	SAMEA3357223	GraphTyper_sv	TRUE	0.99901	0.47416	976520	353.73
K_pneumoniae	GCF_003073315.1	SAMEA3357223	GraphTyper_sv	FALSE	0.99894	0.47797	976520	353.73
K_pneumoniae	GCF_003073315.1	SAMEA3357223	Minos	TRUE	0.99981	0.94431	2975076	989.55
K_pneumoniae	GCF_003073315.1	SAMEA3357223	Minos	FALSE	0.99521	0.9532	2975076	989.55
K_pneumoniae	GCF_003073315.1	SAMEA3357223	SAMtools	FALSE	0.98763	0.85047
K_pneumoniae	GCF_003073315.1	SAMEA3357268	BayesTyper	TRUE	0.9913	0.94141	4884424	944.35
K_pneumoniae	GCF_003073315.1	SAMEA3357268	BayesTyper	FALSE	0.9913	0.94141	4884424	944.35
K_pneumoniae	GCF_003073315.1	SAMEA3357268	Cortex	TRUE	0.99996	0.9185
K_pneumoniae	GCF_003073315.1	SAMEA3357268	Cortex	FALSE	0.99996	0.92378
K_pneumoniae	GCF_003073315.1	SAMEA3357268	GraphTyper	TRUE	0.99986	0.94328	291640	227.41
K_pneumoniae	GCF_003073315.1	SAMEA3357268	GraphTyper	FALSE	0.99985	0.94864	291640	227.41
K_pneumoniae	GCF_003073315.1	SAMEA3357268	GraphTyper_sv	TRUE	0.99884	0.46848	992336	323.17
K_pneumoniae	GCF_003073315.1	SAMEA3357268	GraphTyper_sv	FALSE	0.99834	0.47049	992336	323.17
K_pneumoniae	GCF_003073315.1	SAMEA3357268	Minos	TRUE	0.99991	0.94804	2394496	575
K_pneumoniae	GCF_003073315.1	SAMEA3357268	Minos	FALSE	0.99938	0.95434	2394496	575
K_pneumoniae	GCF_003073315.1	SAMEA3357268	SAMtools	FALSE	0.99713	0.84811
K_pneumoniae	GCF_003073315.1	SAMEA3357272	BayesTyper	TRUE	0.99184	0.94072	4243740	817.28
K_pneumoniae	GCF_003073315.1	SAMEA3357272	BayesTyper	FALSE	0.99184	0.94072	4243740	817.28
K_pneumoniae	GCF_003073315.1	SAMEA3357272	Cortex	TRUE	0.99996	0.91863
K_pneumoniae	GCF_003073315.1	SAMEA3357272	Cortex	FALSE	0.99991	0.92403
K_pneumoniae	GCF_003073315.1	SAMEA3357272	GraphTyper	TRUE	0.9999	0.94421	291868	222.25
K_pneumoniae	GCF_003073315.1	SAMEA3357272	GraphTyper	FALSE	0.99971	0.94885	291868	222.25
K_pneumoniae	GCF_003073315.1	SAMEA3357272	GraphTyper_sv	TRUE	0.99868	0.46918	986812	283.02
K_pneumoniae	GCF_003073315.1	SAMEA3357272	GraphTyper_sv	FALSE	0.99837	0.47236	986812	283.02
K_pneumoniae	GCF_003073315.1	SAMEA3357272	Minos	TRUE	0.99988	0.94916	2394588	545.44
K_pneumoniae	GCF_003073315.1	SAMEA3357272	Minos	FALSE	0.99942	0.95437	2394588	545.44
K_pneumoniae	GCF_003073315.1	SAMEA3357272	SAMtools	FALSE	0.99802	0.84981
K_pneumoniae	GCF_003073315.1	SAMEA3357325	BayesTyper	TRUE	0.99215	0.94627	4439564	801.01
K_pneumoniae	GCF_003073315.1	SAMEA3357325	BayesTyper	FALSE	0.99215	0.94627	4439564	801.01
K_pneumoniae	GCF_003073315.1	SAMEA3357325	Cortex	TRUE	0.99996	0.92448
K_pneumoniae	GCF_003073315.1	SAMEA3357325	Cortex	FALSE	0.99996	0.92548
K_pneumoniae	GCF_003073315.1	SAMEA3357325	GraphTyper	TRUE	0.99979	0.95187	228412	230.99
K_pneumoniae	GCF_003073315.1	SAMEA3357325	GraphTyper	FALSE	0.99964	0.95738	228412	230.99
K_pneumoniae	GCF_003073315.1	SAMEA3357325	GraphTyper_sv	TRUE	0.99925	0.48305	991432	408.07
K_pneumoniae	GCF_003073315.1	SAMEA3357325	GraphTyper_sv	FALSE	0.99879	0.48667	991432	408.07
K_pneumoniae	GCF_003073315.1	SAMEA3357325	Minos	TRUE	0.99982	0.94945	2555796	550.22
K_pneumoniae	GCF_003073315.1	SAMEA3357325	Minos	FALSE	0.99894	0.96007	2555796	550.22
K_pneumoniae	GCF_003073315.1	SAMEA3357325	SAMtools	FALSE	0.99777	0.8541
K_pneumoniae	GCF_003073315.1	SAMEA3357328	BayesTyper	TRUE	0.9915	0.93047	4727660	791.51
K_pneumoniae	GCF_003073315.1	SAMEA3357328	BayesTyper	FALSE	0.9915	0.93047	4727660	791.51
K_pneumoniae	GCF_003073315.1	SAMEA3357328	Cortex	TRUE	0.99996	0.9076
K_pneumoniae	GCF_003073315.1	SAMEA3357328	Cortex	FALSE	0.99996	0.90881
K_pneumoniae	GCF_003073315.1	SAMEA3357328	GraphTyper	TRUE	0.99985	0.93434	189828	204.3
K_pneumoniae	GCF_003073315.1	SAMEA3357328	GraphTyper	FALSE	0.99978	0.94238	189828	204.3
K_pneumoniae	GCF_003073315.1	SAMEA3357328	GraphTyper_sv	TRUE	0.99916	0.48293	947276	429.28
K_pneumoniae	GCF_003073315.1	SAMEA3357328	GraphTyper_sv	FALSE	0.99878	0.48669	947276	429.28
K_pneumoniae	GCF_003073315.1	SAMEA3357328	Minos	TRUE	0.99996	0.93134	2555060	562.82
K_pneumoniae	GCF_003073315.1	SAMEA3357328	Minos	FALSE	0.99933	0.94472	2555060	562.82
K_pneumoniae	GCF_003073315.1	SAMEA3357328	SAMtools	FALSE	0.99742	0.85206
K_pneumoniae	GCF_003073315.1	SAMEA3357374	BayesTyper	TRUE	0.99246	0.93802	4043740	733.98
K_pneumoniae	GCF_003073315.1	SAMEA3357374	BayesTyper	FALSE	0.99246	0.93802	4043740	733.98
K_pneumoniae	GCF_003073315.1	SAMEA3357374	Cortex	TRUE	0.99997	0.92286
K_pneumoniae	GCF_003073315.1	SAMEA3357374	Cortex	FALSE	0.99995	0.92527
K_pneumoniae	GCF_003073315.1	SAMEA3357374	GraphTyper	TRUE	0.99999	0.94254	312960	360.09
K_pneumoniae	GCF_003073315.1	SAMEA3357374	GraphTyper	FALSE	0.99992	0.95129	312960	360.09
K_pneumoniae	GCF_003073315.1	SAMEA3357374	GraphTyper_sv	TRUE	0.99915	0.46573	974584	346.09
K_pneumoniae	GCF_003073315.1	SAMEA3357374	GraphTyper_sv	FALSE	0.99903	0.46876	974584	346.09
K_pneumoniae	GCF_003073315.1	SAMEA3357374	Minos	TRUE	0.99993	0.94313	2214856	588.85
K_pneumoniae	GCF_003073315.1	SAMEA3357374	Minos	FALSE	0.99975	0.95509	2214856	588.85
K_pneumoniae	GCF_003073315.1	SAMEA3357374	SAMtools	FALSE	0.99733	0.84799
K_pneumoniae	GCF_003073315.1	SAMEA3357381	BayesTyper	TRUE	0.9921	0.93036	4267420	764.49
K_pneumoniae	GCF_003073315.1	SAMEA3357381	BayesTyper	FALSE	0.9921	0.93036	4267420	764.49
K_pneumoniae	GCF_003073315.1	SAMEA3357381	Cortex	TRUE	0.99996	0.90864
K_pneumoniae	GCF_003073315.1	SAMEA3357381	Cortex	FALSE	0.99996	0.90987
K_pneumoniae	GCF_003073315.1	SAMEA3357381	GraphTyper	TRUE	0.99988	0.93534	226308	214.51
K_pneumoniae	GCF_003073315.1	SAMEA3357381	GraphTyper	FALSE	0.99977	0.94132	226308	214.51
K_pneumoniae	GCF_003073315.1	SAMEA3357381	GraphTyper_sv	TRUE	0.99925	0.46927	993844	306.63
K_pneumoniae	GCF_003073315.1	SAMEA3357381	GraphTyper_sv	FALSE	0.99889	0.47321	993844	306.63
K_pneumoniae	GCF_003073315.1	SAMEA3357381	Minos	TRUE	0.99993	0.9319	2555916	589.89
K_pneumoniae	GCF_003073315.1	SAMEA3357381	Minos	FALSE	0.99874	0.94387	2555916	589.89
K_pneumoniae	GCF_003073315.1	SAMEA3357381	SAMtools	FALSE	0.99695	0.84483
K_pneumoniae	GCF_003073315.1	SAMEA3357405	BayesTyper	TRUE	0.99148	0.94452	4150524	793.21
K_pneumoniae	GCF_003073315.1	SAMEA3357405	BayesTyper	FALSE	0.99148	0.94452	4150524	793.21
K_pneumoniae	GCF_003073315.1	SAMEA3357405	Cortex	TRUE	0.99996	0.92311
K_pneumoniae	GCF_003073315.1	SAMEA3357405	Cortex	FALSE	0.99996	0.92435
K_pneumoniae	GCF_003073315.1	SAMEA3357405	GraphTyper	TRUE	0.99987	0.94893	227876	256
K_pneumoniae	GCF_003073315.1	SAMEA3357405	GraphTyper	FALSE	0.99974	0.95538	227876	256
K_pneumoniae	GCF_003073315.1	SAMEA3357405	GraphTyper_sv	TRUE	0.99915	0.4778	994580	307.78
K_pneumoniae	GCF_003073315.1	SAMEA3357405	GraphTyper_sv	FALSE	0.99875	0.48432	994580	307.78
K_pneumoniae	GCF_003073315.1	SAMEA3357405	Minos	TRUE	0.99992	0.9515	2555100	610.6
K_pneumoniae	GCF_003073315.1	SAMEA3357405	Minos	FALSE	0.99774	0.95816	2555100	610.6
K_pneumoniae	GCF_003073315.1	SAMEA3357405	SAMtools	FALSE	0.99179	0.85182
K_pneumoniae	GCF_003073315.1	SAMN06112197	BayesTyper	TRUE	0.99171	0.8817	3540648	838.31
K_pneumoniae	GCF_003073315.1	SAMN06112197	BayesTyper	FALSE	0.99171	0.8817	3540648	838.31
K_pneumoniae	GCF_003073315.1	SAMN06112197	Cortex	TRUE	0.99996	0.83362
K_pneumoniae	GCF_003073315.1	SAMN06112197	Cortex	FALSE	0.99996	0.83532
K_pneumoniae	GCF_003073315.1	SAMN06112197	GraphTyper	TRUE	0.99988	0.89271	291636	182.97
K_pneumoniae	GCF_003073315.1	SAMN06112197	GraphTyper	FALSE	0.99977	0.90312	291636	182.97
K_pneumoniae	GCF_003073315.1	SAMN06112197	GraphTyper_sv	TRUE	0.99894	0.47282	908564	161.22
K_pneumoniae	GCF_003073315.1	SAMN06112197	GraphTyper_sv	FALSE	0.99864	0.48284	908564	161.22
K_pneumoniae	GCF_003073315.1	SAMN06112197	Minos	TRUE	0.99976	0.90333	1654128	550.03
K_pneumoniae	GCF_003073315.1	SAMN06112197	Minos	FALSE	0.99901	0.90874	1654128	550.03
K_pneumoniae	GCF_003073315.1	SAMN06112197	SAMtools	FALSE	0.99798	0.84178
K_pneumoniae	GCF_003073315.1	SAMN07211279	BayesTyper	TRUE	0.99196	0.89457	3538180	775.8
K_pneumoniae	GCF_003073315.1	SAMN07211279	BayesTyper	FALSE	0.99196	0.89457	3538180	775.8
K_pneumoniae	GCF_003073315.1	SAMN07211279	Cortex	TRUE	0.99993	0.83805
K_pneumoniae	GCF_003073315.1	SAMN07211279	Cortex	FALSE	0.99993	0.84009
K_pneumoniae	GCF_003073315.1	SAMN07211279	GraphTyper	TRUE	0.99995	0.90823	291456	178.7
K_pneumoniae	GCF_003073315.1	SAMN07211279	GraphTyper	FALSE	0.99974	0.92066	291456	178.7
K_pneumoniae	GCF_003073315.1	SAMN07211279	GraphTyper_sv	TRUE	0.99908	0.5001	884312	178.1
K_pneumoniae	GCF_003073315.1	SAMN07211279	GraphTyper_sv	FALSE	0.99866	0.51183	884312	178.1
K_pneumoniae	GCF_003073315.1	SAMN07211279	Minos	TRUE	0.99979	0.91589	1653816	399.96
K_pneumoniae	GCF_003073315.1	SAMN07211279	Minos	FALSE	0.99921	0.92479	1653816	399.96
K_pneumoniae	GCF_003073315.1	SAMN07211279	SAMtools	FALSE	0.99771	0.85987
K_pneumoniae	GCF_003073315.1	SAMN07211280	BayesTyper	TRUE	0.99121	0.88111	3540084	785.02
K_pneumoniae	GCF_003073315.1	SAMN07211280	BayesTyper	FALSE	0.99121	0.88111	3540084	785.02
K_pneumoniae	GCF_003073315.1	SAMN07211280	Cortex	TRUE	0.99996	0.81703
K_pneumoniae	GCF_003073315.1	SAMN07211280	Cortex	FALSE	0.99996	0.82042
K_pneumoniae	GCF_003073315.1	SAMN07211280	GraphTyper	TRUE	0.99991	0.8901	289876	180.99
K_pneumoniae	GCF_003073315.1	SAMN07211280	GraphTyper	FALSE	0.99917	0.90357	289876	180.99
K_pneumoniae	GCF_003073315.1	SAMN07211280	GraphTyper_sv	TRUE	0.99914	0.48541	886632	200.17
K_pneumoniae	GCF_003073315.1	SAMN07211280	GraphTyper_sv	FALSE	0.99813	0.49658	886632	200.17
K_pneumoniae	GCF_003073315.1	SAMN07211280	Minos	TRUE	0.9992	0.90307	1653592	427.26
K_pneumoniae	GCF_003073315.1	SAMN07211280	Minos	FALSE	0.99742	0.90832	1653592	427.26
K_pneumoniae	GCF_003073315.1	SAMN07211280	SAMtools	FALSE	0.9955	0.84536
K_pneumoniae	GCF_003073315.1	SAMN07211282	BayesTyper	TRUE	0.99072	0.90506	3536320	788.54
K_pneumoniae	GCF_003073315.1	SAMN07211282	BayesTyper	FALSE	0.99072	0.90506	3536320	788.54
K_pneumoniae	GCF_003073315.1	SAMN07211282	Cortex	TRUE	0.99996	0.84554
K_pneumoniae	GCF_003073315.1	SAMN07211282	Cortex	FALSE	0.99989	0.84847
K_pneumoniae	GCF_003073315.1	SAMN07211282	GraphTyper	TRUE	0.99991	0.91279	290040	157.06
K_pneumoniae	GCF_003073315.1	SAMN07211282	GraphTyper	FALSE	0.99977	0.92451	290040	157.06
K_pneumoniae	GCF_003073315.1	SAMN07211282	GraphTyper_sv	TRUE	0.99891	0.49136	901440	209.38
K_pneumoniae	GCF_003073315.1	SAMN07211282	GraphTyper_sv	FALSE	0.99859	0.50118	901440	209.38
K_pneumoniae	GCF_003073315.1	SAMN07211282	Minos	TRUE	0.99975	0.92511	3130000	867.43
K_pneumoniae	GCF_003073315.1	SAMN07211282	Minos	FALSE	0.99902	0.93031	3130000	867.43
K_pneumoniae	GCF_003073315.1	SAMN07211282	SAMtools	FALSE	0.99739	0.85788
K_pneumoniae	GCF_003076555.1	SAMEA3357010	BayesTyper	TRUE	0.99555	0.94376	4276608	663.22
K_pneumoniae	GCF_003076555.1	SAMEA3357010	BayesTyper	FALSE	0.99555	0.94376	4276608	663.22
K_pneumoniae	GCF_003076555.1	SAMEA3357010	Cortex	TRUE	1	0.92328
K_pneumoniae	GCF_003076555.1	SAMEA3357010	Cortex	FALSE	1	0.92366
K_pneumoniae	GCF_003076555.1	SAMEA3357010	GraphTyper	TRUE	0.99991	0.93571	135632	154.35
K_pneumoniae	GCF_003076555.1	SAMEA3357010	GraphTyper	FALSE	0.99977	0.94777	135632	154.35
K_pneumoniae	GCF_003076555.1	SAMEA3357010	GraphTyper_sv	TRUE	0.99945	0.76481	229620	108.12
K_pneumoniae	GCF_003076555.1	SAMEA3357010	GraphTyper_sv	FALSE	0.99894	0.76658	229620	108.12
K_pneumoniae	GCF_003076555.1	SAMEA3357010	Minos	TRUE	0.99989	0.94092	3016036	348.71
K_pneumoniae	GCF_003076555.1	SAMEA3357010	Minos	FALSE	0.99855	0.95115	3016036	348.71
K_pneumoniae	GCF_003076555.1	SAMEA3357010	SAMtools	FALSE	0.99315	0.82859
K_pneumoniae	GCF_003076555.1	SAMEA3357043	BayesTyper	TRUE	0.99552	0.94238	4955052	729.89
K_pneumoniae	GCF_003076555.1	SAMEA3357043	BayesTyper	FALSE	0.99552	0.94238	4955052	729.89
K_pneumoniae	GCF_003076555.1	SAMEA3357043	Cortex	TRUE	1	0.9217
K_pneumoniae	GCF_003076555.1	SAMEA3357043	Cortex	FALSE	0.99998	0.92207
K_pneumoniae	GCF_003076555.1	SAMEA3357043	GraphTyper	TRUE	0.99986	0.93159	136048	123.87
K_pneumoniae	GCF_003076555.1	SAMEA3357043	GraphTyper	FALSE	0.99979	0.94608	136048	123.87
K_pneumoniae	GCF_003076555.1	SAMEA3357043	GraphTyper_sv	TRUE	0.99949	0.76502	229320	97.85
K_pneumoniae	GCF_003076555.1	SAMEA3357043	GraphTyper_sv	FALSE	0.99909	0.76633	229320	97.85
K_pneumoniae	GCF_003076555.1	SAMEA3357043	Minos	TRUE	0.99989	0.94112	3015860	388.03
K_pneumoniae	GCF_003076555.1	SAMEA3357043	Minos	FALSE	0.9976	0.95096	3015860	388.03
K_pneumoniae	GCF_003076555.1	SAMEA3357043	SAMtools	FALSE	0.99309	0.82927
K_pneumoniae	GCF_003076555.1	SAMEA3357077	BayesTyper	TRUE	0.99611	0.96039	4460772	686.07
K_pneumoniae	GCF_003076555.1	SAMEA3357077	BayesTyper	FALSE	0.99611	0.96039	4460772	686.07
K_pneumoniae	GCF_003076555.1	SAMEA3357077	Cortex	TRUE	1	0.93469
K_pneumoniae	GCF_003076555.1	SAMEA3357077	Cortex	FALSE	1	0.93539
K_pneumoniae	GCF_003076555.1	SAMEA3357077	GraphTyper	TRUE	0.99988	0.96277	114684	97.15
K_pneumoniae	GCF_003076555.1	SAMEA3357077	GraphTyper	FALSE	0.9998	0.96734	114684	97.15
K_pneumoniae	GCF_003076555.1	SAMEA3357077	GraphTyper_sv	TRUE	0.99963	0.79737	216164	90.95
K_pneumoniae	GCF_003076555.1	SAMEA3357077	GraphTyper_sv	FALSE	0.99933	0.7994	216164	90.95
K_pneumoniae	GCF_003076555.1	SAMEA3357077	Minos	TRUE	0.99986	0.96287	3482040	940.82
K_pneumoniae	GCF_003076555.1	SAMEA3357077	Minos	FALSE	0.99864	0.97114	3482040	940.82
K_pneumoniae	GCF_003076555.1	SAMEA3357077	SAMtools	FALSE	0.99461	0.89192
K_pneumoniae	GCF_003076555.1	SAMEA3357080	BayesTyper	TRUE	0.99448	0.96008	4685712	929.03
K_pneumoniae	GCF_003076555.1	SAMEA3357080	BayesTyper	FALSE	0.99448	0.96008	4685712	929.03
K_pneumoniae	GCF_003076555.1	SAMEA3357080	Cortex	TRUE	1	0.93459
K_pneumoniae	GCF_003076555.1	SAMEA3357080	Cortex	FALSE	1	0.9352
K_pneumoniae	GCF_003076555.1	SAMEA3357080	GraphTyper	TRUE	0.99988	0.95905	111364	116.8
K_pneumoniae	GCF_003076555.1	SAMEA3357080	GraphTyper	FALSE	0.99939	0.96305	111364	116.8
K_pneumoniae	GCF_003076555.1	SAMEA3357080	GraphTyper_sv	TRUE	0.99966	0.79683	217564	113.87
K_pneumoniae	GCF_003076555.1	SAMEA3357080	GraphTyper_sv	FALSE	0.99906	0.79892	217564	113.87
K_pneumoniae	GCF_003076555.1	SAMEA3357080	Minos	TRUE	0.99986	0.96234	2417800	360.6
K_pneumoniae	GCF_003076555.1	SAMEA3357080	Minos	FALSE	0.99008	0.97094	2417800	360.6
K_pneumoniae	GCF_003076555.1	SAMEA3357080	SAMtools	FALSE	0.97398	0.88987
K_pneumoniae	GCF_003076555.1	SAMEA3357193	BayesTyper	TRUE	0.99825	0.92836	4152544	779.4
K_pneumoniae	GCF_003076555.1	SAMEA3357193	BayesTyper	FALSE	0.99825	0.92836	4152544	779.4
K_pneumoniae	GCF_003076555.1	SAMEA3357193	Cortex	TRUE	1	0.89812
K_pneumoniae	GCF_003076555.1	SAMEA3357193	Cortex	FALSE	1	0.89898
K_pneumoniae	GCF_003076555.1	SAMEA3357193	GraphTyper	TRUE	0.99987	0.92881	131204	184.67
K_pneumoniae	GCF_003076555.1	SAMEA3357193	GraphTyper	FALSE	0.99974	0.9355	131204	184.67
K_pneumoniae	GCF_003076555.1	SAMEA3357193	GraphTyper_sv	TRUE	0.99953	0.80484	222168	109.72
K_pneumoniae	GCF_003076555.1	SAMEA3357193	GraphTyper_sv	FALSE	0.99928	0.80812	222168	109.72
K_pneumoniae	GCF_003076555.1	SAMEA3357193	Minos	TRUE	0.99995	0.9269	2189184	324.63
K_pneumoniae	GCF_003076555.1	SAMEA3357193	Minos	FALSE	0.99881	0.93991	2189184	324.63
K_pneumoniae	GCF_003076555.1	SAMEA3357193	SAMtools	FALSE	0.99811	0.8612
K_pneumoniae	GCF_003076555.1	SAMEA3357223	BayesTyper	TRUE	0.99635	0.92774	5060640	867.63
K_pneumoniae	GCF_003076555.1	SAMEA3357223	BayesTyper	FALSE	0.99635	0.92774	5060640	867.63
K_pneumoniae	GCF_003076555.1	SAMEA3357223	Cortex	TRUE	1	0.89793
K_pneumoniae	GCF_003076555.1	SAMEA3357223	Cortex	FALSE	1	0.89888
K_pneumoniae	GCF_003076555.1	SAMEA3357223	GraphTyper	TRUE	0.9999	0.92688	131200	225.13
K_pneumoniae	GCF_003076555.1	SAMEA3357223	GraphTyper	FALSE	0.99977	0.93338	131200	225.13
K_pneumoniae	GCF_003076555.1	SAMEA3357223	GraphTyper_sv	TRUE	0.99942	0.80535	222784	126.78
K_pneumoniae	GCF_003076555.1	SAMEA3357223	GraphTyper_sv	FALSE	0.99928	0.80754	222784	126.78
K_pneumoniae	GCF_003076555.1	SAMEA3357223	Minos	TRUE	1	0.92829	2189104	402.27
K_pneumoniae	GCF_003076555.1	SAMEA3357223	Minos	FALSE	0.99388	0.93874	2189104	402.27
K_pneumoniae	GCF_003076555.1	SAMEA3357223	SAMtools	FALSE	0.98359	0.85925
K_pneumoniae	GCF_003076555.1	SAMEA3357268	BayesTyper	TRUE	0.9957	0.95874	4896276	635.43
K_pneumoniae	GCF_003076555.1	SAMEA3357268	BayesTyper	FALSE	0.9957	0.95874	4896276	635.43
K_pneumoniae	GCF_003076555.1	SAMEA3357268	Cortex	TRUE	1	0.93216
K_pneumoniae	GCF_003076555.1	SAMEA3357268	Cortex	FALSE	1	0.93287
K_pneumoniae	GCF_003076555.1	SAMEA3357268	GraphTyper	TRUE	0.99991	0.96289	110612	125.29
K_pneumoniae	GCF_003076555.1	SAMEA3357268	GraphTyper	FALSE	0.99977	0.96761	110612	125.29
K_pneumoniae	GCF_003076555.1	SAMEA3357268	GraphTyper_sv	TRUE	0.99933	0.79882	218116	117.66
K_pneumoniae	GCF_003076555.1	SAMEA3357268	GraphTyper_sv	FALSE	0.99915	0.80038	218116	117.66
K_pneumoniae	GCF_003076555.1	SAMEA3357268	Minos	TRUE	0.99991	0.95853	2418180	410.92
K_pneumoniae	GCF_003076555.1	SAMEA3357268	Minos	FALSE	0.99869	0.96919	2418180	410.92
K_pneumoniae	GCF_003076555.1	SAMEA3357268	SAMtools	FALSE	0.99476	0.8921
K_pneumoniae	GCF_003076555.1	SAMEA3357272	BayesTyper	TRUE	0.99713	0.95779	4234800	615.76
K_pneumoniae	GCF_003076555.1	SAMEA3357272	BayesTyper	FALSE	0.99713	0.95779	4234800	615.76
K_pneumoniae	GCF_003076555.1	SAMEA3357272	Cortex	TRUE	1	0.93225
K_pneumoniae	GCF_003076555.1	SAMEA3357272	Cortex	FALSE	1	0.93321
K_pneumoniae	GCF_003076555.1	SAMEA3357272	GraphTyper	TRUE	0.99994	0.96342	111416	83.99
K_pneumoniae	GCF_003076555.1	SAMEA3357272	GraphTyper	FALSE	0.99966	0.96743	111416	83.99
K_pneumoniae	GCF_003076555.1	SAMEA3357272	GraphTyper_sv	TRUE	0.99937	0.79744	215888	103.69
K_pneumoniae	GCF_003076555.1	SAMEA3357272	GraphTyper_sv	FALSE	0.99907	0.79929	215888	103.69
K_pneumoniae	GCF_003076555.1	SAMEA3357272	Minos	TRUE	0.99994	0.95998	2418020	325.22
K_pneumoniae	GCF_003076555.1	SAMEA3357272	Minos	FALSE	0.99878	0.96946	2418020	325.22
K_pneumoniae	GCF_003076555.1	SAMEA3357272	SAMtools	FALSE	0.99692	0.89137
K_pneumoniae	GCF_003076555.1	SAMEA3357325	BayesTyper	TRUE	0.99664	0.94557	4435528	626.7
K_pneumoniae	GCF_003076555.1	SAMEA3357325	BayesTyper	FALSE	0.99664	0.94557	4435528	626.7
K_pneumoniae	GCF_003076555.1	SAMEA3357325	Cortex	TRUE	0.99998	0.921
K_pneumoniae	GCF_003076555.1	SAMEA3357325	Cortex	FALSE	0.99998	0.92165
K_pneumoniae	GCF_003076555.1	SAMEA3357325	GraphTyper	TRUE	0.99982	0.94776	142296	185.14
K_pneumoniae	GCF_003076555.1	SAMEA3357325	GraphTyper	FALSE	0.9996	0.95172	142296	185.14
K_pneumoniae	GCF_003076555.1	SAMEA3357325	GraphTyper_sv	TRUE	0.99966	0.80707	237212	117.54
K_pneumoniae	GCF_003076555.1	SAMEA3357325	GraphTyper_sv	FALSE	0.9994	0.81049	237212	117.54
K_pneumoniae	GCF_003076555.1	SAMEA3357325	Minos	TRUE	0.99989	0.94543	2554472	383.16
K_pneumoniae	GCF_003076555.1	SAMEA3357325	Minos	FALSE	0.99828	0.95601	2554472	383.16
K_pneumoniae	GCF_003076555.1	SAMEA3357325	SAMtools	FALSE	0.9963	0.85904
K_pneumoniae	GCF_003076555.1	SAMEA3357328	BayesTyper	TRUE	0.99698	0.95751	4723720	766.33
K_pneumoniae	GCF_003076555.1	SAMEA3357328	BayesTyper	FALSE	0.99698	0.95751	4723720	766.33
K_pneumoniae	GCF_003076555.1	SAMEA3357328	Cortex	TRUE	0.99998	0.93196
K_pneumoniae	GCF_003076555.1	SAMEA3357328	Cortex	FALSE	0.99998	0.93255
K_pneumoniae	GCF_003076555.1	SAMEA3357328	GraphTyper	TRUE	0.99982	0.95346	133980	136.62
K_pneumoniae	GCF_003076555.1	SAMEA3357328	GraphTyper	FALSE	0.99965	0.95937	133980	136.62
K_pneumoniae	GCF_003076555.1	SAMEA3357328	GraphTyper_sv	TRUE	0.99948	0.81735	232876	120.45
K_pneumoniae	GCF_003076555.1	SAMEA3357328	GraphTyper_sv	FALSE	0.99933	0.8203	232876	120.45
K_pneumoniae	GCF_003076555.1	SAMEA3357328	Minos	TRUE	0.99996	0.95443	2554708	396.07
K_pneumoniae	GCF_003076555.1	SAMEA3357328	Minos	FALSE	0.99923	0.96699	2554708	396.07
K_pneumoniae	GCF_003076555.1	SAMEA3357328	SAMtools	FALSE	0.99576	0.86533
K_pneumoniae	GCF_003076555.1	SAMEA3357374	BayesTyper	TRUE	0.99755	0.95506	3980428	759.66
K_pneumoniae	GCF_003076555.1	SAMEA3357374	BayesTyper	FALSE	0.99755	0.95506	3980428	759.66
K_pneumoniae	GCF_003076555.1	SAMEA3357374	Cortex	TRUE	1	0.93462
K_pneumoniae	GCF_003076555.1	SAMEA3357374	Cortex	FALSE	1	0.9351
K_pneumoniae	GCF_003076555.1	SAMEA3357374	GraphTyper	TRUE	0.99991	0.91791	135100	193.35
K_pneumoniae	GCF_003076555.1	SAMEA3357374	GraphTyper	FALSE	0.99971	0.92795	135100	193.35
K_pneumoniae	GCF_003076555.1	SAMEA3357374	GraphTyper_sv	TRUE	0.99952	0.74031	234796	111.67
K_pneumoniae	GCF_003076555.1	SAMEA3357374	GraphTyper_sv	FALSE	0.99908	0.7421	234796	111.67
K_pneumoniae	GCF_003076555.1	SAMEA3357374	Minos	TRUE	0.9998	0.95256	3016912	390.43
K_pneumoniae	GCF_003076555.1	SAMEA3357374	Minos	FALSE	0.99906	0.96196	3016912	390.43
K_pneumoniae	GCF_003076555.1	SAMEA3357374	SAMtools	FALSE	0.99562	0.80141
K_pneumoniae	GCF_003076555.1	SAMEA3357381	BayesTyper	TRUE	0.99679	0.93062	4225372	684.49
K_pneumoniae	GCF_003076555.1	SAMEA3357381	BayesTyper	FALSE	0.99679	0.93062	4225372	684.49
K_pneumoniae	GCF_003076555.1	SAMEA3357381	Cortex	TRUE	0.99997	0.90573
K_pneumoniae	GCF_003076555.1	SAMEA3357381	Cortex	FALSE	0.99997	0.90633
K_pneumoniae	GCF_003076555.1	SAMEA3357381	GraphTyper	TRUE	0.99977	0.93031	139136	105.63
K_pneumoniae	GCF_003076555.1	SAMEA3357381	GraphTyper	FALSE	0.99954	0.93426	139136	105.63
K_pneumoniae	GCF_003076555.1	SAMEA3357381	GraphTyper_sv	TRUE	0.99951	0.79004	220236	99.87
K_pneumoniae	GCF_003076555.1	SAMEA3357381	GraphTyper_sv	FALSE	0.99933	0.79245	220236	99.87
K_pneumoniae	GCF_003076555.1	SAMEA3357381	Minos	TRUE	0.99995	0.92923	2554680	363.41
K_pneumoniae	GCF_003076555.1	SAMEA3357381	Minos	FALSE	0.998	0.94092	2554680	363.41
K_pneumoniae	GCF_003076555.1	SAMEA3357381	SAMtools	FALSE	0.99548	0.86635
K_pneumoniae	GCF_003076555.1	SAMEA3357405	BayesTyper	TRUE	0.99796	0.95324	4159496	723.67
K_pneumoniae	GCF_003076555.1	SAMEA3357405	BayesTyper	FALSE	0.99796	0.95324	4159496	723.67
K_pneumoniae	GCF_003076555.1	SAMEA3357405	Cortex	TRUE	0.99998	0.92886
K_pneumoniae	GCF_003076555.1	SAMEA3357405	Cortex	FALSE	0.99998	0.92951
K_pneumoniae	GCF_003076555.1	SAMEA3357405	GraphTyper	TRUE	0.9998	0.95091	142472	191.03
K_pneumoniae	GCF_003076555.1	SAMEA3357405	GraphTyper	FALSE	0.99965	0.95683	142472	191.03
K_pneumoniae	GCF_003076555.1	SAMEA3357405	GraphTyper_sv	TRUE	0.99951	0.81587	235424	90.52
K_pneumoniae	GCF_003076555.1	SAMEA3357405	GraphTyper_sv	FALSE	0.99937	0.81835	235424	90.52
K_pneumoniae	GCF_003076555.1	SAMEA3357405	Minos	TRUE	0.99982	0.95826	2565204	386.01
K_pneumoniae	GCF_003076555.1	SAMEA3357405	Minos	FALSE	0.99526	0.96415	2565204	386.01
K_pneumoniae	GCF_003076555.1	SAMEA3357405	SAMtools	FALSE	0.98417	0.86446
K_pneumoniae	GCF_003076555.1	SAMN06112197	BayesTyper	TRUE	0.99768	0.9241	3488948	745.74
K_pneumoniae	GCF_003076555.1	SAMN06112197	BayesTyper	FALSE	0.99768	0.9241	3488948	745.74
K_pneumoniae	GCF_003076555.1	SAMN06112197	Cortex	TRUE	1	0.86794
K_pneumoniae	GCF_003076555.1	SAMN06112197	Cortex	FALSE	1	0.86864
K_pneumoniae	GCF_003076555.1	SAMN06112197	GraphTyper	TRUE	0.99985	0.92665	110536	79.52
K_pneumoniae	GCF_003076555.1	SAMN06112197	GraphTyper	FALSE	0.99969	0.93279	110536	79.52
K_pneumoniae	GCF_003076555.1	SAMN06112197	GraphTyper_sv	TRUE	0.9997	0.80207	216852	70.1
K_pneumoniae	GCF_003076555.1	SAMN06112197	GraphTyper_sv	FALSE	0.99938	0.80859	216852	70.1
K_pneumoniae	GCF_003076555.1	SAMN06112197	Minos	TRUE	0.99975	0.93038	1853372	237.89
K_pneumoniae	GCF_003076555.1	SAMN06112197	Minos	FALSE	0.99757	0.93585	1853372	237.89
K_pneumoniae	GCF_003076555.1	SAMN06112197	SAMtools	FALSE	0.99396	0.89012
K_pneumoniae	GCF_003076555.1	SAMN07211279	BayesTyper	TRUE	0.99762	0.9378	3488456	747.7
K_pneumoniae	GCF_003076555.1	SAMN07211279	BayesTyper	FALSE	0.99762	0.9378	3488456	747.7
K_pneumoniae	GCF_003076555.1	SAMN07211279	Cortex	TRUE	1	0.86186
K_pneumoniae	GCF_003076555.1	SAMN07211279	Cortex	FALSE	1	0.86241
K_pneumoniae	GCF_003076555.1	SAMN07211279	GraphTyper	TRUE	0.99997	0.94494	110592	100.54
K_pneumoniae	GCF_003076555.1	SAMN07211279	GraphTyper	FALSE	0.99973	0.95085	110592	100.54
K_pneumoniae	GCF_003076555.1	SAMN07211279	GraphTyper_sv	TRUE	0.99978	0.78818	215756	71.83
K_pneumoniae	GCF_003076555.1	SAMN07211279	GraphTyper_sv	FALSE	0.99956	0.79272	215756	71.83
K_pneumoniae	GCF_003076555.1	SAMN07211279	Minos	TRUE	0.9997	0.94344	8548692	2255.65
K_pneumoniae	GCF_003076555.1	SAMN07211279	Minos	FALSE	0.99901	0.95527	8548692	2255.65
K_pneumoniae	GCF_003076555.1	SAMN07211279	SAMtools	FALSE	0.99223	0.88903
K_pneumoniae	GCF_003076555.1	SAMN07211280	BayesTyper	TRUE	0.99751	0.93827	3488308	796.05
K_pneumoniae	GCF_003076555.1	SAMN07211280	BayesTyper	FALSE	0.99751	0.93827	3488308	796.05
K_pneumoniae	GCF_003076555.1	SAMN07211280	Cortex	TRUE	1	0.88421
K_pneumoniae	GCF_003076555.1	SAMN07211280	Cortex	FALSE	1	0.88476
K_pneumoniae	GCF_003076555.1	SAMN07211280	GraphTyper	TRUE	0.99985	0.93515	111468	85.06
K_pneumoniae	GCF_003076555.1	SAMN07211280	GraphTyper	FALSE	0.99985	0.94711	111468	85.06
K_pneumoniae	GCF_003076555.1	SAMN07211280	GraphTyper_sv	TRUE	0.99963	0.78467	218748	77.04
K_pneumoniae	GCF_003076555.1	SAMN07211280	GraphTyper_sv	FALSE	0.99941	0.79245	218748	77.04
K_pneumoniae	GCF_003076555.1	SAMN07211280	Minos	TRUE	0.99982	0.94292	1853552	520.25
K_pneumoniae	GCF_003076555.1	SAMN07211280	Minos	FALSE	0.99846	0.95114	1853552	520.25
K_pneumoniae	GCF_003076555.1	SAMN07211280	SAMtools	FALSE	0.99659	0.88936
K_pneumoniae	GCF_003076555.1	SAMN07211282	BayesTyper	TRUE	0.9972	0.9097	3488312	759.7
K_pneumoniae	GCF_003076555.1	SAMN07211282	BayesTyper	FALSE	0.9972	0.9097	3488312	759.7
K_pneumoniae	GCF_003076555.1	SAMN07211282	Cortex	TRUE	1	0.84664
K_pneumoniae	GCF_003076555.1	SAMN07211282	Cortex	FALSE	1	0.84722
K_pneumoniae	GCF_003076555.1	SAMN07211282	GraphTyper	TRUE	0.99987	0.90878	110612	81.15
K_pneumoniae	GCF_003076555.1	SAMN07211282	GraphTyper	FALSE	0.99966	0.91586	110612	81.15
K_pneumoniae	GCF_003076555.1	SAMN07211282	GraphTyper_sv	TRUE	0.99978	0.78197	216284	70.57
K_pneumoniae	GCF_003076555.1	SAMN07211282	GraphTyper_sv	FALSE	0.99945	0.78799	216284	70.57
K_pneumoniae	GCF_003076555.1	SAMN07211282	Minos	TRUE	0.99956	0.91226	1848740	330.56
K_pneumoniae	GCF_003076555.1	SAMN07211282	Minos	FALSE	0.99796	0.92161	1848740	330.56
K_pneumoniae	GCF_003076555.1	SAMN07211282	SAMtools	FALSE	0.99645	0.88822
K_pneumoniae	GCF_011006575.1	SAMEA3357010	BayesTyper	TRUE	0.99828	0.92622	4253176	748.67
K_pneumoniae	GCF_011006575.1	SAMEA3357010	BayesTyper	FALSE	0.99828	0.92622	4253176	748.67
K_pneumoniae	GCF_011006575.1	SAMEA3357010	Cortex	TRUE	1	0.9064
K_pneumoniae	GCF_011006575.1	SAMEA3357010	Cortex	FALSE	1	0.9074
K_pneumoniae	GCF_011006575.1	SAMEA3357010	GraphTyper	TRUE	0.99995	0.91971	273284	370.11
K_pneumoniae	GCF_011006575.1	SAMEA3357010	GraphTyper	FALSE	0.99991	0.92676	273284	370.11
K_pneumoniae	GCF_011006575.1	SAMEA3357010	GraphTyper_sv	TRUE	0.99978	0.73198	235288	126.56
K_pneumoniae	GCF_011006575.1	SAMEA3357010	GraphTyper_sv	FALSE	0.99964	0.73547	235288	126.56
K_pneumoniae	GCF_011006575.1	SAMEA3357010	Minos	TRUE	0.99993	0.9318	3807904	440.24
K_pneumoniae	GCF_011006575.1	SAMEA3357010	Minos	FALSE	0.99952	0.93854	3807904	440.24
K_pneumoniae	GCF_011006575.1	SAMEA3357010	SAMtools	FALSE	0.99361	0.82008
K_pneumoniae	GCF_011006575.1	SAMEA3357043	BayesTyper	TRUE	0.99823	0.92596	4923232	909.98
K_pneumoniae	GCF_011006575.1	SAMEA3357043	BayesTyper	FALSE	0.99823	0.92596	4923232	909.98
K_pneumoniae	GCF_011006575.1	SAMEA3357043	Cortex	TRUE	1	0.9059
K_pneumoniae	GCF_011006575.1	SAMEA3357043	Cortex	FALSE	1	0.90661
K_pneumoniae	GCF_011006575.1	SAMEA3357043	GraphTyper	TRUE	0.99998	0.91027	277956	440.44
K_pneumoniae	GCF_011006575.1	SAMEA3357043	GraphTyper	FALSE	0.99991	0.92494	277956	440.44
K_pneumoniae	GCF_011006575.1	SAMEA3357043	GraphTyper_sv	TRUE	0.99971	0.73216	234808	138.84
K_pneumoniae	GCF_011006575.1	SAMEA3357043	GraphTyper_sv	FALSE	0.99964	0.73379	234808	138.84
K_pneumoniae	GCF_011006575.1	SAMEA3357043	Minos	TRUE	0.99994	0.93005	3807988	905.46
K_pneumoniae	GCF_011006575.1	SAMEA3357043	Minos	FALSE	0.99907	0.93786	3807988	905.46
K_pneumoniae	GCF_011006575.1	SAMEA3357043	SAMtools	FALSE	0.99232	0.8207
K_pneumoniae	GCF_011006575.1	SAMEA3357077	BayesTyper	TRUE	0.99803	0.88903	4471304	899.05
K_pneumoniae	GCF_011006575.1	SAMEA3357077	BayesTyper	FALSE	0.99803	0.88903	4471304	899.05
K_pneumoniae	GCF_011006575.1	SAMEA3357077	Cortex	TRUE	0.99997	0.88607
K_pneumoniae	GCF_011006575.1	SAMEA3357077	Cortex	FALSE	0.99997	0.88717
K_pneumoniae	GCF_011006575.1	SAMEA3357077	GraphTyper	TRUE	0.9999	0.91088	99580	125.87
K_pneumoniae	GCF_011006575.1	SAMEA3357077	GraphTyper	FALSE	0.99967	0.91931	99580	125.87
K_pneumoniae	GCF_011006575.1	SAMEA3357077	GraphTyper_sv	TRUE	0.99952	0.76597	217124	108.53
K_pneumoniae	GCF_011006575.1	SAMEA3357077	GraphTyper_sv	FALSE	0.99941	0.76907	217124	108.53
K_pneumoniae	GCF_011006575.1	SAMEA3357077	Minos	TRUE	0.99973	0.9176	2451752	367.61
K_pneumoniae	GCF_011006575.1	SAMEA3357077	Minos	FALSE	0.99803	0.92285	2451752	367.61
K_pneumoniae	GCF_011006575.1	SAMEA3357077	SAMtools	FALSE	0.99203	0.84432
K_pneumoniae	GCF_011006575.1	SAMEA3357080	BayesTyper	TRUE	0.99446	0.88615	4693872	978.85
K_pneumoniae	GCF_011006575.1	SAMEA3357080	BayesTyper	FALSE	0.99446	0.88615	4693872	978.85
K_pneumoniae	GCF_011006575.1	SAMEA3357080	Cortex	TRUE	0.99997	0.88714
K_pneumoniae	GCF_011006575.1	SAMEA3357080	Cortex	FALSE	0.99997	0.88853
K_pneumoniae	GCF_011006575.1	SAMEA3357080	GraphTyper	TRUE	0.99989	0.87118	99592	160.74
K_pneumoniae	GCF_011006575.1	SAMEA3357080	GraphTyper	FALSE	0.99941	0.90376	99592	160.74
K_pneumoniae	GCF_011006575.1	SAMEA3357080	GraphTyper_sv	TRUE	0.99967	0.76567	221580	120.27
K_pneumoniae	GCF_011006575.1	SAMEA3357080	GraphTyper_sv	FALSE	0.99879	0.76793	221580	120.27
K_pneumoniae	GCF_011006575.1	SAMEA3357080	Minos	TRUE	0.9996	0.91925	2451904	378.65
K_pneumoniae	GCF_011006575.1	SAMEA3357080	Minos	FALSE	0.98936	0.9244	2451904	378.65
K_pneumoniae	GCF_011006575.1	SAMEA3357080	SAMtools	FALSE	0.97451	0.84198
K_pneumoniae	GCF_011006575.1	SAMEA3357193	BayesTyper	TRUE	0.99752	0.92661	4149224	815.88
K_pneumoniae	GCF_011006575.1	SAMEA3357193	BayesTyper	FALSE	0.99752	0.92661	4149224	815.88
K_pneumoniae	GCF_011006575.1	SAMEA3357193	Cortex	TRUE	0.99988	0.90688
K_pneumoniae	GCF_011006575.1	SAMEA3357193	Cortex	FALSE	0.99988	0.90772
K_pneumoniae	GCF_011006575.1	SAMEA3357193	GraphTyper	TRUE	0.99991	0.92836	130260	202.64
K_pneumoniae	GCF_011006575.1	SAMEA3357193	GraphTyper	FALSE	0.99975	0.93368	130260	202.64
K_pneumoniae	GCF_011006575.1	SAMEA3357193	GraphTyper_sv	TRUE	0.99913	0.77994	212336	113.12
K_pneumoniae	GCF_011006575.1	SAMEA3357193	GraphTyper_sv	FALSE	0.99917	0.78207	212336	113.12
K_pneumoniae	GCF_011006575.1	SAMEA3357193	Minos	TRUE	0.99992	0.93335	2338168	445.96
K_pneumoniae	GCF_011006575.1	SAMEA3357193	Minos	FALSE	0.99842	0.93761	2338168	445.96
K_pneumoniae	GCF_011006575.1	SAMEA3357193	SAMtools	FALSE	0.9969	0.85617
K_pneumoniae	GCF_011006575.1	SAMEA3357223	BayesTyper	TRUE	0.99658	0.9266	5053872	864.44
K_pneumoniae	GCF_011006575.1	SAMEA3357223	BayesTyper	FALSE	0.99658	0.9266	5053872	864.44
K_pneumoniae	GCF_011006575.1	SAMEA3357223	Cortex	TRUE	1	0.90737
K_pneumoniae	GCF_011006575.1	SAMEA3357223	Cortex	FALSE	1	0.90831
K_pneumoniae	GCF_011006575.1	SAMEA3357223	GraphTyper	TRUE	0.99995	0.90238	130012	210.06
K_pneumoniae	GCF_011006575.1	SAMEA3357223	GraphTyper	FALSE	0.99967	0.91083	130012	210.06
K_pneumoniae	GCF_011006575.1	SAMEA3357223	GraphTyper_sv	TRUE	0.99902	0.77015	215068	131.38
K_pneumoniae	GCF_011006575.1	SAMEA3357223	GraphTyper_sv	FALSE	0.99914	0.77219	215068	131.38
K_pneumoniae	GCF_011006575.1	SAMEA3357223	Minos	TRUE	0.99982	0.93257	2338336	635.94
K_pneumoniae	GCF_011006575.1	SAMEA3357223	Minos	FALSE	0.99167	0.93822	2338336	635.94
K_pneumoniae	GCF_011006575.1	SAMEA3357223	SAMtools	FALSE	0.97808	0.85431
K_pneumoniae	GCF_011006575.1	SAMEA3357268	BayesTyper	TRUE	0.99738	0.88558	4914544	733.95
K_pneumoniae	GCF_011006575.1	SAMEA3357268	BayesTyper	FALSE	0.99738	0.88558	4914544	733.95
K_pneumoniae	GCF_011006575.1	SAMEA3357268	Cortex	TRUE	0.99997	0.88754
K_pneumoniae	GCF_011006575.1	SAMEA3357268	Cortex	FALSE	0.99997	0.88883
K_pneumoniae	GCF_011006575.1	SAMEA3357268	GraphTyper	TRUE	0.99987	0.88836	98952	123.18
K_pneumoniae	GCF_011006575.1	SAMEA3357268	GraphTyper	FALSE	0.99982	0.91487	98952	123.18
K_pneumoniae	GCF_011006575.1	SAMEA3357268	GraphTyper_sv	TRUE	0.99941	0.76687	216276	121.14
K_pneumoniae	GCF_011006575.1	SAMEA3357268	GraphTyper_sv	FALSE	0.99934	0.76834	216276	121.14
K_pneumoniae	GCF_011006575.1	SAMEA3357268	Minos	TRUE	0.99988	0.91721	2451768	378.14
K_pneumoniae	GCF_011006575.1	SAMEA3357268	Minos	FALSE	0.99835	0.92319	2451768	378.14
K_pneumoniae	GCF_011006575.1	SAMEA3357268	SAMtools	FALSE	0.99354	0.8453
K_pneumoniae	GCF_011006575.1	SAMEA3357272	BayesTyper	TRUE	0.9976	0.91142	5490408	631.86
K_pneumoniae	GCF_011006575.1	SAMEA3357272	BayesTyper	FALSE	0.9976	0.91142	5490408	631.86
K_pneumoniae	GCF_011006575.1	SAMEA3357272	Cortex	TRUE	0.99997	0.88602
K_pneumoniae	GCF_011006575.1	SAMEA3357272	Cortex	FALSE	0.99997	0.88734
K_pneumoniae	GCF_011006575.1	SAMEA3357272	GraphTyper	TRUE	0.99982	0.88718	98868	98.39
K_pneumoniae	GCF_011006575.1	SAMEA3357272	GraphTyper	FALSE	0.99969	0.91496	98868	98.39
K_pneumoniae	GCF_011006575.1	SAMEA3357272	GraphTyper_sv	TRUE	0.99933	0.76645	217008	89.15
K_pneumoniae	GCF_011006575.1	SAMEA3357272	GraphTyper_sv	FALSE	0.99923	0.76871	217008	89.15
K_pneumoniae	GCF_011006575.1	SAMEA3357272	Minos	TRUE	0.99975	0.91781	2451608	311.16
K_pneumoniae	GCF_011006575.1	SAMEA3357272	Minos	FALSE	0.99921	0.92253	2451608	311.16
K_pneumoniae	GCF_011006575.1	SAMEA3357272	SAMtools	FALSE	0.99773	0.84433
K_pneumoniae	GCF_011006575.1	SAMEA3357325	BayesTyper	TRUE	0.99866	0.95172	5745356	654.7
K_pneumoniae	GCF_011006575.1	SAMEA3357325	BayesTyper	FALSE	0.99866	0.95172	5745356	654.7
K_pneumoniae	GCF_011006575.1	SAMEA3357325	Cortex	TRUE	0.99998	0.93176
K_pneumoniae	GCF_011006575.1	SAMEA3357325	Cortex	FALSE	1	0.93328
K_pneumoniae	GCF_011006575.1	SAMEA3357325	GraphTyper	TRUE	0.99988	0.94659	136552	162.26
K_pneumoniae	GCF_011006575.1	SAMEA3357325	GraphTyper	FALSE	0.9997	0.96212	136552	162.26
K_pneumoniae	GCF_011006575.1	SAMEA3357325	GraphTyper_sv	TRUE	0.99923	0.78515	221196	106.93
K_pneumoniae	GCF_011006575.1	SAMEA3357325	GraphTyper_sv	FALSE	0.99877	0.78793	221196	106.93
K_pneumoniae	GCF_011006575.1	SAMEA3357325	Minos	TRUE	0.9999	0.95292	2567804	374.73
K_pneumoniae	GCF_011006575.1	SAMEA3357325	Minos	FALSE	0.99823	0.96266	2567804	374.73
K_pneumoniae	GCF_011006575.1	SAMEA3357325	SAMtools	FALSE	0.99493	0.83693
K_pneumoniae	GCF_011006575.1	SAMEA3357328	BayesTyper	TRUE	0.99857	0.95239	6111832	626.48
K_pneumoniae	GCF_011006575.1	SAMEA3357328	BayesTyper	FALSE	0.99857	0.95239	6111832	626.48
K_pneumoniae	GCF_011006575.1	SAMEA3357328	Cortex	TRUE	0.99998	0.93089
K_pneumoniae	GCF_011006575.1	SAMEA3357328	Cortex	FALSE	1	0.93255
K_pneumoniae	GCF_011006575.1	SAMEA3357328	GraphTyper	TRUE	0.99983	0.93999	134024	141.35
K_pneumoniae	GCF_011006575.1	SAMEA3357328	GraphTyper	FALSE	0.99957	0.96072	134024	141.35
K_pneumoniae	GCF_011006575.1	SAMEA3357328	GraphTyper_sv	TRUE	0.99898	0.78739	220180	110.63
K_pneumoniae	GCF_011006575.1	SAMEA3357328	GraphTyper_sv	FALSE	0.99873	0.79061	220180	110.63
K_pneumoniae	GCF_011006575.1	SAMEA3357328	Minos	TRUE	0.99985	0.94994	2566792	371.65
K_pneumoniae	GCF_011006575.1	SAMEA3357328	Minos	FALSE	0.99909	0.96403	2566792	371.65
K_pneumoniae	GCF_011006575.1	SAMEA3357328	SAMtools	FALSE	0.9949	0.83719
K_pneumoniae	GCF_011006575.1	SAMEA3357374	BayesTyper	TRUE	0.99774	0.95427	4344884	621.14
K_pneumoniae	GCF_011006575.1	SAMEA3357374	BayesTyper	FALSE	0.99774	0.95427	4344884	621.14
K_pneumoniae	GCF_011006575.1	SAMEA3357374	Cortex	TRUE	1	0.93276
K_pneumoniae	GCF_011006575.1	SAMEA3357374	Cortex	FALSE	1	0.93355
K_pneumoniae	GCF_011006575.1	SAMEA3357374	GraphTyper	TRUE	0.99996	0.94273	262056	212.79
K_pneumoniae	GCF_011006575.1	SAMEA3357374	GraphTyper	FALSE	0.99993	0.9558	262056	212.79
K_pneumoniae	GCF_011006575.1	SAMEA3357374	GraphTyper_sv	TRUE	0.99975	0.7549	233472	101.11
K_pneumoniae	GCF_011006575.1	SAMEA3357374	GraphTyper_sv	FALSE	0.99975	0.75623	233472	101.11
K_pneumoniae	GCF_011006575.1	SAMEA3357374	Minos	TRUE	0.99987	0.955	2270264	333.67
K_pneumoniae	GCF_011006575.1	SAMEA3357374	Minos	FALSE	0.99969	0.96295	2270264	333.67
K_pneumoniae	GCF_011006575.1	SAMEA3357374	SAMtools	FALSE	0.99644	0.8356
K_pneumoniae	GCF_011006575.1	SAMEA3357381	BayesTyper	TRUE	0.99804	0.92589	5454456	645.25
K_pneumoniae	GCF_011006575.1	SAMEA3357381	BayesTyper	FALSE	0.99804	0.92589	5454456	645.25
K_pneumoniae	GCF_011006575.1	SAMEA3357381	Cortex	TRUE	0.99998	0.90637
K_pneumoniae	GCF_011006575.1	SAMEA3357381	Cortex	FALSE	1	0.9078
K_pneumoniae	GCF_011006575.1	SAMEA3357381	GraphTyper	TRUE	0.99977	0.92089	138972	130.29
K_pneumoniae	GCF_011006575.1	SAMEA3357381	GraphTyper	FALSE	0.99957	0.93459	138972	130.29
K_pneumoniae	GCF_011006575.1	SAMEA3357381	GraphTyper_sv	TRUE	0.99912	0.75949	221488	99.58
K_pneumoniae	GCF_011006575.1	SAMEA3357381	GraphTyper_sv	FALSE	0.99887	0.76215	221488	99.58
K_pneumoniae	GCF_011006575.1	SAMEA3357381	Minos	TRUE	0.99989	0.92755	2567624	384.75
K_pneumoniae	GCF_011006575.1	SAMEA3357381	Minos	FALSE	0.99865	0.93661	2567624	384.75
K_pneumoniae	GCF_011006575.1	SAMEA3357381	SAMtools	FALSE	0.99564	0.83051
K_pneumoniae	GCF_011006575.1	SAMEA3357405	BayesTyper	TRUE	0.99738	0.92781	4392108	699.01
K_pneumoniae	GCF_011006575.1	SAMEA3357405	BayesTyper	FALSE	0.99738	0.92781	4392108	699.01
K_pneumoniae	GCF_011006575.1	SAMEA3357405	Cortex	TRUE	0.99998	0.90797
K_pneumoniae	GCF_011006575.1	SAMEA3357405	Cortex	FALSE	1	0.9095
K_pneumoniae	GCF_011006575.1	SAMEA3357405	GraphTyper	TRUE	0.99977	0.91126	144288	225.77
K_pneumoniae	GCF_011006575.1	SAMEA3357405	GraphTyper	FALSE	0.99967	0.93812	144288	225.77
K_pneumoniae	GCF_011006575.1	SAMEA3357405	GraphTyper_sv	TRUE	0.99945	0.78666	224092	100.51
K_pneumoniae	GCF_011006575.1	SAMEA3357405	GraphTyper_sv	FALSE	0.99895	0.79059	224092	100.51
K_pneumoniae	GCF_011006575.1	SAMEA3357405	Minos	TRUE	0.99971	0.93595	2567872	423.58
K_pneumoniae	GCF_011006575.1	SAMEA3357405	Minos	FALSE	0.99557	0.94016	2567872	423.58
K_pneumoniae	GCF_011006575.1	SAMEA3357405	SAMtools	FALSE	0.98092	0.83032
K_pneumoniae	GCF_011006575.1	SAMN06112197	BayesTyper	TRUE	0.9969	0.86076	3810244	644.69
K_pneumoniae	GCF_011006575.1	SAMN06112197	BayesTyper	FALSE	0.9969	0.86076	3810244	644.69
K_pneumoniae	GCF_011006575.1	SAMN06112197	Cortex	TRUE	0.99997	0.81466
K_pneumoniae	GCF_011006575.1	SAMN06112197	Cortex	FALSE	0.99997	0.81581
K_pneumoniae	GCF_011006575.1	SAMN06112197	GraphTyper	TRUE	0.99966	0.86319	50072	70.14
K_pneumoniae	GCF_011006575.1	SAMN06112197	GraphTyper	FALSE	0.9996	0.86912	50072	70.14
K_pneumoniae	GCF_011006575.1	SAMN06112197	GraphTyper_sv	TRUE	0.99952	0.74459	214304	63.23
K_pneumoniae	GCF_011006575.1	SAMN06112197	GraphTyper_sv	FALSE	0.99935	0.75148	214304	63.23
K_pneumoniae	GCF_011006575.1	SAMN06112197	Minos	TRUE	0.99954	0.87567	1647220	223.21
K_pneumoniae	GCF_011006575.1	SAMN06112197	Minos	FALSE	0.99707	0.87893	1647220	223.21
K_pneumoniae	GCF_011006575.1	SAMN06112197	SAMtools	FALSE	0.99588	0.84336
K_pneumoniae	GCF_011006575.1	SAMN07211279	BayesTyper	TRUE	0.99722	0.86222	3728740	645.06
K_pneumoniae	GCF_011006575.1	SAMN07211279	BayesTyper	FALSE	0.99722	0.86222	3728740	645.06
K_pneumoniae	GCF_011006575.1	SAMN07211279	Cortex	TRUE	0.99997	0.84598
K_pneumoniae	GCF_011006575.1	SAMN07211279	Cortex	FALSE	0.99997	0.84715
K_pneumoniae	GCF_011006575.1	SAMN07211279	GraphTyper	TRUE	0.99991	0.85994	43844	65.65
K_pneumoniae	GCF_011006575.1	SAMN07211279	GraphTyper	FALSE	0.99964	0.89235	43844	65.65
K_pneumoniae	GCF_011006575.1	SAMN07211279	GraphTyper_sv	TRUE	0.99951	0.7566	213072	65.29
K_pneumoniae	GCF_011006575.1	SAMN07211279	GraphTyper_sv	FALSE	0.99938	0.76477	213072	65.29
K_pneumoniae	GCF_011006575.1	SAMN07211279	Minos	TRUE	0.99955	0.89622	1655468	225.52
K_pneumoniae	GCF_011006575.1	SAMN07211279	Minos	FALSE	0.99724	0.90259	1655468	225.52
K_pneumoniae	GCF_011006575.1	SAMN07211279	SAMtools	FALSE	0.98807	0.84233
K_pneumoniae	GCF_011006575.1	SAMN07211280	BayesTyper	TRUE	0.99749	0.87561	3497624	658.43
K_pneumoniae	GCF_011006575.1	SAMN07211280	BayesTyper	FALSE	0.99749	0.87561	3497624	658.43
K_pneumoniae	GCF_011006575.1	SAMN07211280	Cortex	TRUE	0.99997	0.84702
K_pneumoniae	GCF_011006575.1	SAMN07211280	Cortex	FALSE	0.99997	0.84846
K_pneumoniae	GCF_011006575.1	SAMN07211280	GraphTyper	TRUE	0.99975	0.87451	93664	72.84
K_pneumoniae	GCF_011006575.1	SAMN07211280	GraphTyper	FALSE	0.99972	0.9087	93664	72.84
K_pneumoniae	GCF_011006575.1	SAMN07211280	GraphTyper_sv	TRUE	0.99967	0.76184	213228	72.39
K_pneumoniae	GCF_011006575.1	SAMN07211280	GraphTyper_sv	FALSE	0.99953	0.77095	213228	72.39
K_pneumoniae	GCF_011006575.1	SAMN07211280	Minos	TRUE	0.99972	0.91313	1655312	240.86
K_pneumoniae	GCF_011006575.1	SAMN07211280	Minos	FALSE	0.99849	0.91786	1655312	240.86
K_pneumoniae	GCF_011006575.1	SAMN07211280	SAMtools	FALSE	0.99734	0.84227
K_pneumoniae	GCF_011006575.1	SAMN07211282	BayesTyper	TRUE	0.99814	0.85356	3498060	759.03
K_pneumoniae	GCF_011006575.1	SAMN07211282	BayesTyper	FALSE	0.99814	0.85356	3498060	759.03
K_pneumoniae	GCF_011006575.1	SAMN07211282	Cortex	TRUE	0.99997	0.81275
K_pneumoniae	GCF_011006575.1	SAMN07211282	Cortex	FALSE	0.99997	0.81391
K_pneumoniae	GCF_011006575.1	SAMN07211282	GraphTyper	TRUE	0.99994	0.85723	94412	70.52
K_pneumoniae	GCF_011006575.1	SAMN07211282	GraphTyper	FALSE	0.9998	0.88757	94412	70.52
K_pneumoniae	GCF_011006575.1	SAMN07211282	GraphTyper_sv	TRUE	0.99959	0.75518	218108	68.67
K_pneumoniae	GCF_011006575.1	SAMN07211282	GraphTyper_sv	FALSE	0.99945	0.76156	218108	68.67
K_pneumoniae	GCF_011006575.1	SAMN07211282	Minos	TRUE	0.99954	0.89338	1677448	251.84
K_pneumoniae	GCF_011006575.1	SAMN07211282	Minos	FALSE	0.99813	0.89719	1677448	251.84
K_pneumoniae	GCF_011006575.1	SAMN07211282	SAMtools	FALSE	0.99695	0.84093
M_tuberculosis	H37Rv	N0004	BayesTyper	TRUE	0.99852	0.95972	3450884	123.81
M_tuberculosis	H37Rv	N0004	BayesTyper	FALSE	0.99852	0.95972	3450884	123.81
M_tuberculosis	H37Rv	N0004	Cortex	TRUE	1	0.8335
M_tuberculosis	H37Rv	N0004	Cortex	FALSE	1	0.8335
M_tuberculosis	H37Rv	N0004	GraphTyper	TRUE	0.99924	0.93567	31292	36.55
M_tuberculosis	H37Rv	N0004	GraphTyper	FALSE	0.99927	0.9659	31292	36.55
M_tuberculosis	H37Rv	N0004	GraphTyper_sv	TRUE	0.99924	0.94122	162788	43.38
M_tuberculosis	H37Rv	N0004	GraphTyper_sv	FALSE	0.99926	0.9585	162788	43.38
M_tuberculosis	H37Rv	N0004	Minos	TRUE	0.99926	0.96281	422520	115.78
M_tuberculosis	H37Rv	N0004	Minos	FALSE	0.99349	0.96651	422520	115.78
M_tuberculosis	H37Rv	N0004	SAMtools	FALSE	0.99194	0.95973
M_tuberculosis	H37Rv	N0031	BayesTyper	TRUE	0.99929	0.9446	3999164	173.76
M_tuberculosis	H37Rv	N0031	BayesTyper	FALSE	0.99929	0.9446	3999164	173.76
M_tuberculosis	H37Rv	N0031	Cortex	TRUE	1	0.92501
M_tuberculosis	H37Rv	N0031	Cortex	FALSE	1	0.92501
M_tuberculosis	H37Rv	N0031	GraphTyper	TRUE	0.99922	0.88693	31264	51.07
M_tuberculosis	H37Rv	N0031	GraphTyper	FALSE	0.99929	0.94737	31264	51.07
M_tuberculosis	H37Rv	N0031	GraphTyper_sv	TRUE	1	0.88199	159396	63.49
M_tuberculosis	H37Rv	N0031	GraphTyper_sv	FALSE	1	0.88476	159396	63.49
M_tuberculosis	H37Rv	N0031	Minos	TRUE	1	0.93453	423568	156.19
M_tuberculosis	H37Rv	N0031	Minos	FALSE	0.99929	0.94628	423568	156.19
M_tuberculosis	H37Rv	N0031	SAMtools	FALSE	0.98831	0.88706
M_tuberculosis	H37Rv	N0052	BayesTyper	TRUE	0.99625	0.96591	3450876	156.22
M_tuberculosis	H37Rv	N0052	BayesTyper	FALSE	0.99625	0.96591	3450876	156.22
M_tuberculosis	H37Rv	N0052	Cortex	TRUE	0.99762	0.91982
M_tuberculosis	H37Rv	N0052	Cortex	FALSE	0.99762	0.91982
M_tuberculosis	H37Rv	N0052	GraphTyper	TRUE	0.99771	0.95388	31356	44.46
M_tuberculosis	H37Rv	N0052	GraphTyper	FALSE	0.99775	0.96714	31356	44.46
M_tuberculosis	H37Rv	N0052	GraphTyper_sv	TRUE	0.99695	0.95139	162352	50.02
M_tuberculosis	H37Rv	N0052	GraphTyper_sv	FALSE	0.99624	0.96082	162352	50.02
M_tuberculosis	H37Rv	N0052	Minos	TRUE	0.99623	0.96209	422168	140.71
M_tuberculosis	H37Rv	N0052	Minos	FALSE	0.99035	0.96777	422168	140.71
M_tuberculosis	H37Rv	N0052	SAMtools	FALSE	0.98807	0.96274
M_tuberculosis	H37Rv	N0054	BayesTyper	TRUE	0.99926	0.9372	3450844	164.04
M_tuberculosis	H37Rv	N0054	BayesTyper	FALSE	0.99926	0.9372	3450844	164.04
M_tuberculosis	H37Rv	N0054	Cortex	TRUE	1	0.90028
M_tuberculosis	H37Rv	N0054	Cortex	FALSE	1	0.90028
M_tuberculosis	H37Rv	N0054	GraphTyper	TRUE	1	0.9392	31304	51.77
M_tuberculosis	H37Rv	N0054	GraphTyper	FALSE	1	0.94296	31304	51.77
M_tuberculosis	H37Rv	N0054	GraphTyper_sv	TRUE	1	0.92853	158932	56.48
M_tuberculosis	H37Rv	N0054	GraphTyper_sv	FALSE	1	0.93406	158932	56.48
M_tuberculosis	H37Rv	N0054	Minos	TRUE	1	0.92915	423052	135.82
M_tuberculosis	H37Rv	N0054	Minos	FALSE	0.9906	0.892	423052	135.82
M_tuberculosis	H37Rv	N0054	SAMtools	FALSE	0.98762	0.93543
M_tuberculosis	H37Rv	N0072	BayesTyper	TRUE	1	0.98071	4684060	240.26
M_tuberculosis	H37Rv	N0072	BayesTyper	FALSE	1	0.98071	4684060	240.26
M_tuberculosis	H37Rv	N0072	Cortex	TRUE	1	0.94494
M_tuberculosis	H37Rv	N0072	Cortex	FALSE	1	0.94494
M_tuberculosis	H37Rv	N0072	GraphTyper	TRUE	0.9995	0.97977	31756	40.56
M_tuberculosis	H37Rv	N0072	GraphTyper	FALSE	0.9995	0.98475	31756	40.56
M_tuberculosis	H37Rv	N0072	GraphTyper_sv	TRUE	0.99899	0.97371	162488	67.65
M_tuberculosis	H37Rv	N0072	GraphTyper_sv	FALSE	0.99799	0.97822	162488	67.65
M_tuberculosis	H37Rv	N0072	Minos	TRUE	0.99949	0.96857	426048	150.28
M_tuberculosis	H37Rv	N0072	Minos	FALSE	0.998	0.9821	426048	150.28
M_tuberculosis	H37Rv	N0072	SAMtools	FALSE	0.99301	0.97869
M_tuberculosis	H37Rv	N0091	BayesTyper	TRUE	1	0.96963	4172616	208.86
M_tuberculosis	H37Rv	N0091	BayesTyper	FALSE	1	0.96963	4172616	208.86
M_tuberculosis	H37Rv	N0091	Cortex	TRUE	1	0.94265
M_tuberculosis	H37Rv	N0091	Cortex	FALSE	1	0.94265
M_tuberculosis	H37Rv	N0091	GraphTyper	TRUE	1	0.96883	31784	45.13
M_tuberculosis	H37Rv	N0091	GraphTyper	FALSE	0.99954	0.97382	31784	45.13
M_tuberculosis	H37Rv	N0091	GraphTyper_sv	TRUE	1	0.96238	162632	60.25
M_tuberculosis	H37Rv	N0091	GraphTyper_sv	FALSE	0.99907	0.96739	162632	60.25
M_tuberculosis	H37Rv	N0091	Minos	TRUE	1	0.96238	427520	150.73
M_tuberculosis	H37Rv	N0091	Minos	FALSE	0.99907	0.9706	427520	150.73
M_tuberculosis	H37Rv	N0091	SAMtools	FALSE	0.99174	0.96055
M_tuberculosis	H37Rv	N0136	BayesTyper	TRUE	1	0.79254	3452496	95.38
M_tuberculosis	H37Rv	N0136	BayesTyper	FALSE	1	0.79254	3452496	95.38
M_tuberculosis	H37Rv	N0136	Cortex	TRUE	1	0.70398
M_tuberculosis	H37Rv	N0136	Cortex	FALSE	1	0.70398
M_tuberculosis	H37Rv	N0136	GraphTyper	TRUE	1	0.7597	30844	37.22
M_tuberculosis	H37Rv	N0136	GraphTyper	FALSE	1	0.79353	30844	37.22
M_tuberculosis	H37Rv	N0136	GraphTyper_sv	TRUE	1	0.74577	157152	30.63
M_tuberculosis	H37Rv	N0136	GraphTyper_sv	FALSE	1	0.78259	157152	30.63
M_tuberculosis	H37Rv	N0136	Minos	TRUE	1	0.78955	422412	89.68
M_tuberculosis	H37Rv	N0136	Minos	FALSE	0.99497	0.79154	422412	89.68
M_tuberculosis	H37Rv	N0136	SAMtools	FALSE	0.99872	0.78458
M_tuberculosis	H37Rv	N0145	BayesTyper	TRUE	1	0.96347	3450860	124.53
M_tuberculosis	H37Rv	N0145	BayesTyper	FALSE	1	0.96347	3450860	124.53
M_tuberculosis	H37Rv	N0145	Cortex	TRUE	1	0.91041
M_tuberculosis	H37Rv	N0145	Cortex	FALSE	1	0.91041
M_tuberculosis	H37Rv	N0145	GraphTyper	TRUE	1	0.88004	31228	52.95
M_tuberculosis	H37Rv	N0145	GraphTyper	FALSE	1	0.96688	31228	52.95
M_tuberculosis	H37Rv	N0145	GraphTyper_sv	TRUE	1	0.95861	161208	84.14
M_tuberculosis	H37Rv	N0145	GraphTyper_sv	FALSE	1	0.95999	161208	84.14
M_tuberculosis	H37Rv	N0145	Minos	TRUE	1	0.96412	422592	179.93
M_tuberculosis	H37Rv	N0145	Minos	FALSE	1	0.96619	422592	179.93
M_tuberculosis	H37Rv	N0145	SAMtools	FALSE	0.99556	0.96187
M_tuberculosis	H37Rv	N0153	BayesTyper	TRUE	0.99896	0.87534	4062336	196.73
M_tuberculosis	H37Rv	N0153	BayesTyper	FALSE	0.99896	0.87534	4062336	196.73
M_tuberculosis	H37Rv	N0153	Cortex	TRUE	1	0.83937
M_tuberculosis	H37Rv	N0153	Cortex	FALSE	1	0.83937
M_tuberculosis	H37Rv	N0153	GraphTyper	TRUE	1	0.87671	31812	45.37
M_tuberculosis	H37Rv	N0153	GraphTyper	FALSE	0.99948	0.88292	31812	45.37
M_tuberculosis	H37Rv	N0153	GraphTyper_sv	TRUE	1	0.87625	145960	58.77
M_tuberculosis	H37Rv	N0153	GraphTyper_sv	FALSE	0.99948	0.88156	145960	58.77
M_tuberculosis	H37Rv	N0153	Minos	TRUE	1	0.87625	426912	139.43
M_tuberculosis	H37Rv	N0153	Minos	FALSE	0.99486	0.88247	426912	139.43
M_tuberculosis	H37Rv	N0153	SAMtools	FALSE	0.9842	0.87882
M_tuberculosis	H37Rv	N0155	BayesTyper	TRUE	1	0.95958	3450848	168.23
M_tuberculosis	H37Rv	N0155	BayesTyper	FALSE	1	0.95958	3450848	168.23
M_tuberculosis	H37Rv	N0155	Cortex	TRUE	1	0.89268
M_tuberculosis	H37Rv	N0155	Cortex	FALSE	1	0.89268
M_tuberculosis	H37Rv	N0155	GraphTyper	TRUE	1	0.93101	31332	40.66
M_tuberculosis	H37Rv	N0155	GraphTyper	FALSE	1	0.96307	31332	40.66
M_tuberculosis	H37Rv	N0155	GraphTyper_sv	TRUE	1	0.95052	158000	57.58
M_tuberculosis	H37Rv	N0155	GraphTyper_sv	FALSE	1	0.9554	158000	57.58
M_tuberculosis	H37Rv	N0155	Minos	TRUE	0.99927	0.95679	422592	143.6
M_tuberculosis	H37Rv	N0155	Minos	FALSE	0.99855	0.96307	422592	143.6
M_tuberculosis	H37Rv	N0155	SAMtools	FALSE	0.9899	0.9561
M_tuberculosis	H37Rv	N0157	BayesTyper	TRUE	1	0.97447	3450952	130.08
M_tuberculosis	H37Rv	N0157	BayesTyper	FALSE	1	0.97447	3450952	130.08
M_tuberculosis	H37Rv	N0157	Cortex	TRUE	0.99946	0.90645
M_tuberculosis	H37Rv	N0157	Cortex	FALSE	0.99946	0.90645
M_tuberculosis	H37Rv	N0157	GraphTyper	TRUE	1	0.96568	31796	45.37
M_tuberculosis	H37Rv	N0157	GraphTyper	FALSE	1	0.97493	31796	45.37
M_tuberculosis	H37Rv	N0157	GraphTyper_sv	TRUE	0.99949	0.96151	160552	40.14
M_tuberculosis	H37Rv	N0157	GraphTyper_sv	FALSE	0.99899	0.96799	160552	40.14
M_tuberculosis	H37Rv	N0157	Minos	TRUE	1	0.97077	1382636	119.83
M_tuberculosis	H37Rv	N0157	Minos	FALSE	0.99753	0.97493	1382636	119.83
M_tuberculosis	H37Rv	N0157	SAMtools	FALSE	0.99546	0.9683
M_tuberculosis	H37Rv	N1176	BayesTyper	TRUE	1	0.92065	4652032	187.48
M_tuberculosis	H37Rv	N1176	BayesTyper	FALSE	1	0.92065	4652032	187.48
M_tuberculosis	H37Rv	N1176	Cortex	TRUE	1	0.89265
M_tuberculosis	H37Rv	N1176	Cortex	FALSE	1	0.89265
M_tuberculosis	H37Rv	N1176	GraphTyper	TRUE	1	0.91679	31848	39.91
M_tuberculosis	H37Rv	N1176	GraphTyper	FALSE	0.99951	0.92568	31848	39.91
M_tuberculosis	H37Rv	N1176	GraphTyper_sv	TRUE	1	0.91293	165476	62.05
M_tuberculosis	H37Rv	N1176	GraphTyper_sv	FALSE	0.99951	0.91968	165476	62.05
M_tuberculosis	H37Rv	N1176	Minos	TRUE	1	0.9133	427284	160.53
M_tuberculosis	H37Rv	N1176	Minos	FALSE	0.99569	0.92438	427284	160.53
M_tuberculosis	H37Rv	N1176	SAMtools	FALSE	0.99178	0.91232
M_tuberculosis	H37Rv	N1177	BayesTyper	TRUE	1	0.96708	3451024	294.25
M_tuberculosis	H37Rv	N1177	BayesTyper	FALSE	1	0.96708	3451024	294.25
M_tuberculosis	H37Rv	N1177	Cortex	TRUE	1	0.89692
M_tuberculosis	H37Rv	N1177	Cortex	FALSE	1	0.89692
M_tuberculosis	H37Rv	N1177	GraphTyper	TRUE	1	0.78559	89032	42.72
M_tuberculosis	H37Rv	N1177	GraphTyper	FALSE	1	0.96533	89032	42.72
M_tuberculosis	H37Rv	N1177	GraphTyper_sv	TRUE	0	0.0524	145332	92.74
M_tuberculosis	H37Rv	N1177	GraphTyper_sv	FALSE	1	0.0524	145332	92.74
M_tuberculosis	H37Rv	N1177	Minos	TRUE	1	0.96749	426792	239.84
M_tuberculosis	H37Rv	N1177	Minos	FALSE	0.99861	0.98395	426792	239.84
M_tuberculosis	H37Rv	N1177	SAMtools	FALSE	0.99539	0.97747
M_tuberculosis	H37Rv	N1202	BayesTyper	TRUE	0.99953	0.96128	3995256	231.82
M_tuberculosis	H37Rv	N1202	BayesTyper	FALSE	0.99953	0.96128	3995256	231.82
M_tuberculosis	H37Rv	N1202	Cortex	TRUE	1	0.92582
M_tuberculosis	H37Rv	N1202	Cortex	FALSE	1	0.92582
M_tuberculosis	H37Rv	N1202	GraphTyper	TRUE	0.99952	0.95831	89504	47.61
M_tuberculosis	H37Rv	N1202	GraphTyper	FALSE	0.99953	0.96523	89504	47.61
M_tuberculosis	H37Rv	N1202	GraphTyper_sv	TRUE	0.99904	0.95492	161556	54.02
M_tuberculosis	H37Rv	N1202	GraphTyper_sv	FALSE	0.99858	0.96015	161556	54.02
M_tuberculosis	H37Rv	N1202	Minos	TRUE	1	0.95407	427208	145.13
M_tuberculosis	H37Rv	N1202	Minos	FALSE	0.99859	0.96735	427208	145.13
M_tuberculosis	H37Rv	N1202	SAMtools	FALSE	0.99108	0.95351
M_tuberculosis	H37Rv	N1216	BayesTyper	TRUE	1	0.77869	3450792	90.22
M_tuberculosis	H37Rv	N1216	BayesTyper	FALSE	1	0.77869	3450792	90.22
M_tuberculosis	H37Rv	N1216	Cortex	TRUE	1	0.72083
M_tuberculosis	H37Rv	N1216	Cortex	FALSE	1	0.72083
M_tuberculosis	H37Rv	N1216	GraphTyper	TRUE	1	0.76808	30648	39.31
M_tuberculosis	H37Rv	N1216	GraphTyper	FALSE	1	0.78351	30648	39.31
M_tuberculosis	H37Rv	N1216	GraphTyper_sv	TRUE	1	0.75843	156720	35.91
M_tuberculosis	H37Rv	N1216	GraphTyper_sv	FALSE	1	0.77194	156720	35.91
M_tuberculosis	H37Rv	N1216	Minos	TRUE	1	0.77483	422300	103.82
M_tuberculosis	H37Rv	N1216	Minos	FALSE	1	0.78544	422300	103.82
M_tuberculosis	H37Rv	N1216	SAMtools	FALSE	0.99451	0.77965
M_tuberculosis	H37Rv	N1272	BayesTyper	TRUE	1	0.92996	4197144	222.05
M_tuberculosis	H37Rv	N1272	BayesTyper	FALSE	1	0.92996	4197144	222.05
M_tuberculosis	H37Rv	N1272	Cortex	TRUE	1	0.9047
M_tuberculosis	H37Rv	N1272	Cortex	FALSE	1	0.9047
M_tuberculosis	H37Rv	N1272	GraphTyper	TRUE	0.99966	0.92461	31936	58.04
M_tuberculosis	H37Rv	N1272	GraphTyper	FALSE	0.99966	0.93306	31936	58.04
M_tuberculosis	H37Rv	N1272	GraphTyper_sv	TRUE	0.99901	0.9232	165204	88.89
M_tuberculosis	H37Rv	N1272	GraphTyper_sv	FALSE	0.99852	0.92548	165204	88.89
M_tuberculosis	H37Rv	N1272	Minos	TRUE	0.99967	0.92699	554196	220.47
M_tuberculosis	H37Rv	N1272	Minos	FALSE	0.99776	0.93264	554196	220.47
M_tuberculosis	H37Rv	N1272	SAMtools	FALSE	0.99219	0.92632
M_tuberculosis	H37Rv	N1283	BayesTyper	TRUE	1	0.81314	3450836	93.09
M_tuberculosis	H37Rv	N1283	BayesTyper	FALSE	1	0.81314	3450836	93.09
M_tuberculosis	H37Rv	N1283	Cortex	TRUE	1	0.74708
M_tuberculosis	H37Rv	N1283	Cortex	FALSE	1	0.74708
M_tuberculosis	H37Rv	N1283	GraphTyper	TRUE	1	0.78655	31068	36.81
M_tuberculosis	H37Rv	N1283	GraphTyper	FALSE	1	0.8157	31068	36.81
M_tuberculosis	H37Rv	N1283	GraphTyper_sv	TRUE	1	0.72377	157244	34.98
M_tuberculosis	H37Rv	N1283	GraphTyper_sv	FALSE	1	0.75223	157244	34.98
M_tuberculosis	H37Rv	N1283	Minos	TRUE	1	0.80663	422212	100.44
M_tuberculosis	H37Rv	N1283	Minos	FALSE	1	0.81505	422212	100.44
M_tuberculosis	H37Rv	N1283	SAMtools	FALSE	0.99781	0.76324
S_aureus	TW20	SAMEA2335070	BayesTyper	TRUE	0.99201	0.87159	3501692	763.06
S_aureus	TW20	SAMEA2335070	BayesTyper	FALSE	0.99201	0.87159	3501692	763.06
S_aureus	TW20	SAMEA2335070	Cortex	TRUE	0.99926	0.84204
S_aureus	TW20	SAMEA2335070	Cortex	FALSE	0.99885	0.84686
S_aureus	TW20	SAMEA2335070	GraphTyper	TRUE	0.99766	0.556	69416	80.64
S_aureus	TW20	SAMEA2335070	GraphTyper	FALSE	0.99661	0.87134	69416	80.64
S_aureus	TW20	SAMEA2335070	GraphTyper_sv	TRUE	0.99526	0.55941	562980	536.84
S_aureus	TW20	SAMEA2335070	GraphTyper_sv	FALSE	0.99447	0.56272	562980	536.84
S_aureus	TW20	SAMEA2335070	Minos	TRUE	0.99797	0.88637	715592	375.6
S_aureus	TW20	SAMEA2335070	Minos	FALSE	0.99497	0.90679	715592	375.6
S_aureus	TW20	SAMEA2335070	SAMtools	FALSE	0.99154	0.79127
S_aureus	TW20	SAMEA2335102	BayesTyper	TRUE	0.99444	0.8667	3491692	613.44
S_aureus	TW20	SAMEA2335102	BayesTyper	FALSE	0.99444	0.8667	3491692	613.44
S_aureus	TW20	SAMEA2335102	Cortex	TRUE	1	0.83809
S_aureus	TW20	SAMEA2335102	Cortex	FALSE	1	0.84199
S_aureus	TW20	SAMEA2335102	GraphTyper	TRUE	0.99982	0.86193	69076	80.31
S_aureus	TW20	SAMEA2335102	GraphTyper	FALSE	0.9993	0.88636	69076	80.31
S_aureus	TW20	SAMEA2335102	GraphTyper_sv	TRUE	0.99917	0.59119	482784	300.7
S_aureus	TW20	SAMEA2335102	GraphTyper_sv	FALSE	0.99803	0.60418	482784	300.7
S_aureus	TW20	SAMEA2335102	Minos	TRUE	0.99971	0.88235	793588	302.74
S_aureus	TW20	SAMEA2335102	Minos	FALSE	0.99671	0.89914	793588	302.74
S_aureus	TW20	SAMEA2335102	SAMtools	FALSE	0.99171	0.77888
S_aureus	TW20	SAMEA2335119	BayesTyper	TRUE	0.99392	0.87176	3472976	467.33
S_aureus	TW20	SAMEA2335119	BayesTyper	FALSE	0.99392	0.87176	3472976	467.33
S_aureus	TW20	SAMEA2335119	Cortex	TRUE	0.99994	0.85013
S_aureus	TW20	SAMEA2335119	Cortex	FALSE	0.99994	0.84991
S_aureus	TW20	SAMEA2335119	GraphTyper	TRUE	0.99954	0.45754	90632	58.68
S_aureus	TW20	SAMEA2335119	GraphTyper	FALSE	0.99909	0.86638	90632	58.68
S_aureus	TW20	SAMEA2335119	GraphTyper_sv	TRUE	0.99842	0.59917	417704	237.34
S_aureus	TW20	SAMEA2335119	GraphTyper_sv	FALSE	0.99809	0.60188	417704	237.34
S_aureus	TW20	SAMEA2335119	Minos	TRUE	0.99981	0.88017	526452	277.74
S_aureus	TW20	SAMEA2335119	Minos	FALSE	0.99528	0.90471	526452	277.74
S_aureus	TW20	SAMEA2335119	SAMtools	FALSE	0.98935	0.77501
S_aureus	TW20	SAMEA2335124	BayesTyper	TRUE	0.99462	0.85225	3493584	668.67
S_aureus	TW20	SAMEA2335124	BayesTyper	FALSE	0.99462	0.85225	3493584	668.67
S_aureus	TW20	SAMEA2335124	Cortex	TRUE	0.99998	0.81751
S_aureus	TW20	SAMEA2335124	Cortex	FALSE	0.99996	0.81935
S_aureus	TW20	SAMEA2335124	GraphTyper	TRUE	0.99959	0.54546	71264	68.97
S_aureus	TW20	SAMEA2335124	GraphTyper	FALSE	0.99912	0.84455	71264	68.97
S_aureus	TW20	SAMEA2335124	GraphTyper_sv	TRUE	0.99817	0.51513	561484	437.05
S_aureus	TW20	SAMEA2335124	GraphTyper_sv	FALSE	0.99777	0.52079	561484	437.05
S_aureus	TW20	SAMEA2335124	Minos	TRUE	0.99984	0.85816	656552	357.95
S_aureus	TW20	SAMEA2335124	Minos	FALSE	0.99717	0.88	656552	357.95
S_aureus	TW20	SAMEA2335124	SAMtools	FALSE	0.99442	0.74979
S_aureus	TW20	SAMEA2335149	BayesTyper	TRUE	0.99532	0.87532	3492576	562.89
S_aureus	TW20	SAMEA2335149	BayesTyper	FALSE	0.99532	0.87532	3492576	562.89
S_aureus	TW20	SAMEA2335149	Cortex	TRUE	0.99998	0.84666
S_aureus	TW20	SAMEA2335149	Cortex	FALSE	0.99996	0.84958
S_aureus	TW20	SAMEA2335149	GraphTyper	TRUE	0.99969	0.8727	68644	72.57
S_aureus	TW20	SAMEA2335149	GraphTyper	FALSE	0.99938	0.89482	68644	72.57
S_aureus	TW20	SAMEA2335149	GraphTyper_sv	TRUE	0.99825	0.53711	577676	303.65
S_aureus	TW20	SAMEA2335149	GraphTyper_sv	FALSE	0.9981	0.54357	577676	303.65
S_aureus	TW20	SAMEA2335149	Minos	TRUE	0.99959	0.88407	633360	280.45
S_aureus	TW20	SAMEA2335149	Minos	FALSE	0.99797	0.90274	633360	280.45
S_aureus	TW20	SAMEA2335149	SAMtools	FALSE	0.99596	0.76973
S_aureus	TW20	SAMEA2335171	BayesTyper	TRUE	0.99534	0.87128	3492868	567.2
S_aureus	TW20	SAMEA2335171	BayesTyper	FALSE	0.99534	0.87128	3492868	567.2
S_aureus	TW20	SAMEA2335171	Cortex	TRUE	0.99998	0.83726
S_aureus	TW20	SAMEA2335171	Cortex	FALSE	0.99998	0.83914
S_aureus	TW20	SAMEA2335171	GraphTyper	TRUE	0.99984	0.67256	70872	72.59
S_aureus	TW20	SAMEA2335171	GraphTyper	FALSE	0.99943	0.87949	70872	72.59
S_aureus	TW20	SAMEA2335171	GraphTyper_sv	TRUE	0.99871	0.53522	568992	385.99
S_aureus	TW20	SAMEA2335171	GraphTyper_sv	FALSE	0.99809	0.5424	568992	385.99
S_aureus	TW20	SAMEA2335171	Minos	TRUE	0.99964	0.88036	979376	330.62
S_aureus	TW20	SAMEA2335171	Minos	FALSE	0.99758	0.90113	979376	330.62
S_aureus	TW20	SAMEA2335171	SAMtools	FALSE	0.9956	0.76356
S_aureus	TW20	SAMEA2340393	BayesTyper	TRUE	0.99395	0.85645	3887444	628.1
S_aureus	TW20	SAMEA2340393	BayesTyper	FALSE	0.99395	0.85645	3887444	628.1
S_aureus	TW20	SAMEA2340393	Cortex	TRUE	0.99998	0.81728
S_aureus	TW20	SAMEA2340393	Cortex	FALSE	0.99998	0.81714
S_aureus	TW20	SAMEA2340393	GraphTyper	TRUE	0.9995	0.50649	73100	61.54
S_aureus	TW20	SAMEA2340393	GraphTyper	FALSE	0.9993	0.84554	73100	61.54
S_aureus	TW20	SAMEA2340393	GraphTyper_sv	TRUE	0.99826	0.54302	594984	471.4
S_aureus	TW20	SAMEA2340393	GraphTyper_sv	FALSE	0.99762	0.5459	594984	471.4
S_aureus	TW20	SAMEA2340393	Minos	TRUE	0.99956	0.86587	627608	372.66
S_aureus	TW20	SAMEA2340393	Minos	FALSE	0.99688	0.8869	627608	372.66
S_aureus	TW20	SAMEA2340393	SAMtools	FALSE	0.99445	0.79028
S_aureus	TW20	SAMEA2340499	BayesTyper	TRUE	0.98953	0.84963	3478792	490.45
S_aureus	TW20	SAMEA2340499	BayesTyper	FALSE	0.98953	0.84963	3478792	490.45
S_aureus	TW20	SAMEA2340499	Cortex	TRUE	0.99717	0.8296
S_aureus	TW20	SAMEA2340499	Cortex	FALSE	0.99476	0.82908
S_aureus	TW20	SAMEA2340499	GraphTyper	TRUE	0.99769	0.80881	164668	67.43
S_aureus	TW20	SAMEA2340499	GraphTyper	FALSE	0.99516	0.86718	164668	67.43
S_aureus	TW20	SAMEA2340499	GraphTyper_sv	TRUE	0.99014	0.5219	542132	184.03
S_aureus	TW20	SAMEA2340499	GraphTyper_sv	FALSE	0.98884	0.52911	542132	184.03
S_aureus	TW20	SAMEA2340499	Minos	TRUE	0.9968	0.86302	614156	246.73
S_aureus	TW20	SAMEA2340499	Minos	FALSE	0.98907	0.87998	614156	246.73
S_aureus	TW20	SAMEA2340499	SAMtools	FALSE	0.98024	0.72255
S_aureus	TW20	SAMEA2340511	BayesTyper	TRUE	0.99278	0.90115	3510124	779.77
S_aureus	TW20	SAMEA2340511	BayesTyper	FALSE	0.99278	0.90115	3510124	779.77
S_aureus	TW20	SAMEA2340511	Cortex	TRUE	0.99867	0.87784
S_aureus	TW20	SAMEA2340511	Cortex	FALSE	0.9976	0.88087
S_aureus	TW20	SAMEA2340511	GraphTyper	TRUE	0.99847	0.81386	82868	130.95
S_aureus	TW20	SAMEA2340511	GraphTyper	FALSE	0.99668	0.90577	82868	130.95
S_aureus	TW20	SAMEA2340511	GraphTyper_sv	TRUE	0.99348	0.49711	677400	557.48
S_aureus	TW20	SAMEA2340511	GraphTyper_sv	FALSE	0.99286	0.50246	677400	557.48
S_aureus	TW20	SAMEA2340511	Minos	TRUE	0.99823	0.9087	799772	402.4
S_aureus	TW20	SAMEA2340511	Minos	FALSE	0.99403	0.92441	799772	402.4
S_aureus	TW20	SAMEA2340511	SAMtools	FALSE	0.98799	0.77665
S_aureus	TW20	SAMEA2340515	BayesTyper	TRUE	0.99488	0.88305	3494288	592.87
S_aureus	TW20	SAMEA2340515	BayesTyper	FALSE	0.99488	0.88305	3494288	592.87
S_aureus	TW20	SAMEA2340515	Cortex	TRUE	0.99998	0.8557
S_aureus	TW20	SAMEA2340515	Cortex	FALSE	0.99998	0.85647
S_aureus	TW20	SAMEA2340515	GraphTyper	TRUE	0.99981	0.83935	69824	84.98
S_aureus	TW20	SAMEA2340515	GraphTyper	FALSE	0.9985	0.89702	69824	84.98
S_aureus	TW20	SAMEA2340515	GraphTyper_sv	TRUE	0.99807	0.5276	576288	301.25
S_aureus	TW20	SAMEA2340515	GraphTyper_sv	FALSE	0.99504	0.5336	576288	301.25
S_aureus	TW20	SAMEA2340515	Minos	TRUE	0.99952	0.89249	676060	332.41
S_aureus	TW20	SAMEA2340515	Minos	FALSE	0.99075	0.90907	676060	332.41
S_aureus	TW20	SAMEA2340515	SAMtools	FALSE	0.98182	0.76316
S_aureus	TW20	SAMEA2340521	BayesTyper	TRUE	0.99377	0.85694	3492976	767.1
S_aureus	TW20	SAMEA2340521	BayesTyper	FALSE	0.99377	0.85694	3492976	767.1
S_aureus	TW20	SAMEA2340521	Cortex	TRUE	0.99994	0.82709
S_aureus	TW20	SAMEA2340521	Cortex	FALSE	0.99994	0.82771
S_aureus	TW20	SAMEA2340521	GraphTyper	TRUE	0.99966	0.70974	81284	74.85
S_aureus	TW20	SAMEA2340521	GraphTyper	FALSE	0.99938	0.85492	81284	74.85
S_aureus	TW20	SAMEA2340521	GraphTyper_sv	TRUE	0.99882	0.56556	521416	323.48
S_aureus	TW20	SAMEA2340521	GraphTyper_sv	FALSE	0.99787	0.57508	521416	323.48
S_aureus	TW20	SAMEA2340521	Minos	TRUE	0.99965	0.86666	1719572	306.66
S_aureus	TW20	SAMEA2340521	Minos	FALSE	0.99624	0.88549	1719572	306.66
S_aureus	TW20	SAMEA2340521	SAMtools	FALSE	0.98973	0.75746
S_aureus	TW20	SAMEA2340544	BayesTyper	TRUE	0.99526	0.86757	3494292	688.04
S_aureus	TW20	SAMEA2340544	BayesTyper	FALSE	0.99526	0.86757	3494292	688.04
S_aureus	TW20	SAMEA2340544	Cortex	TRUE	0.99998	0.83209
S_aureus	TW20	SAMEA2340544	Cortex	FALSE	0.99996	0.83786
S_aureus	TW20	SAMEA2340544	GraphTyper	TRUE	0.99975	0.7104	71528	62.2
S_aureus	TW20	SAMEA2340544	GraphTyper	FALSE	0.99933	0.86217	71528	62.2
S_aureus	TW20	SAMEA2340544	GraphTyper_sv	TRUE	0.99826	0.53547	582744	353.05
S_aureus	TW20	SAMEA2340544	GraphTyper_sv	FALSE	0.99794	0.54029	582744	353.05
S_aureus	TW20	SAMEA2340544	Minos	TRUE	0.9994	0.88018	656664	292
S_aureus	TW20	SAMEA2340544	Minos	FALSE	0.9967	0.89765	656664	292
S_aureus	TW20	SAMEA2340544	SAMtools	FALSE	0.99456	0.76159
S_aureus	TW20	SAMEA2340580	BayesTyper	TRUE	0.99478	0.88519	3493796	639.65
S_aureus	TW20	SAMEA2340580	BayesTyper	FALSE	0.99478	0.88519	3493796	639.65
S_aureus	TW20	SAMEA2340580	Cortex	TRUE	0.99988	0.85763
S_aureus	TW20	SAMEA2340580	Cortex	FALSE	0.99988	0.85763
S_aureus	TW20	SAMEA2340580	GraphTyper	TRUE	0.99966	0.72593	70392	65.3
S_aureus	TW20	SAMEA2340580	GraphTyper	FALSE	0.99932	0.89584	70392	65.3
S_aureus	TW20	SAMEA2340580	GraphTyper_sv	TRUE	0.99804	0.53839	574544	409.16
S_aureus	TW20	SAMEA2340580	GraphTyper_sv	FALSE	0.99768	0.54446	574544	409.16
S_aureus	TW20	SAMEA2340580	Minos	TRUE	0.99967	0.89603	699336	307.97
S_aureus	TW20	SAMEA2340580	Minos	FALSE	0.99762	0.91398	699336	307.97
S_aureus	TW20	SAMEA2340580	SAMtools	FALSE	0.99472	0.77189
S_aureus	TW20	SAMEA2340643	BayesTyper	TRUE	0.99267	0.88311	3450208	256.07
S_aureus	TW20	SAMEA2340643	BayesTyper	FALSE	0.99267	0.88311	3450208	256.07
S_aureus	TW20	SAMEA2340643	Cortex	TRUE	0.99993	0.86024
S_aureus	TW20	SAMEA2340643	Cortex	FALSE	0.99993	0.86045
S_aureus	TW20	SAMEA2340643	GraphTyper	TRUE	0.99933	0.63784	54636	34.71
S_aureus	TW20	SAMEA2340643	GraphTyper	FALSE	0.999	0.87776	54636	34.71
S_aureus	TW20	SAMEA2340643	GraphTyper_sv	TRUE	0.99887	0.58483	265360	81.36
S_aureus	TW20	SAMEA2340643	GraphTyper_sv	FALSE	0.99791	0.59051	265360	81.36
S_aureus	TW20	SAMEA2340643	Minos	TRUE	0.999	0.88926	797208	177.34
S_aureus	TW20	SAMEA2340643	Minos	FALSE	0.99304	0.91471	797208	177.34
S_aureus	TW20	SAMEA2340643	SAMtools	FALSE	0.98842	0.80021
S_aureus	TW20	SAMEA2340651	BayesTyper	TRUE	0.99558	0.8845	3493016	527.1
S_aureus	TW20	SAMEA2340651	BayesTyper	FALSE	0.99558	0.8845	3493016	527.1
S_aureus	TW20	SAMEA2340651	Cortex	TRUE	0.99992	0.84968
S_aureus	TW20	SAMEA2340651	Cortex	FALSE	0.99992	0.85733
S_aureus	TW20	SAMEA2340651	GraphTyper	TRUE	0.99966	0.87101	73112	87.03
S_aureus	TW20	SAMEA2340651	GraphTyper	FALSE	0.99936	0.89815	73112	87.03
S_aureus	TW20	SAMEA2340651	GraphTyper_sv	TRUE	0.99842	0.53899	584944	320.45
S_aureus	TW20	SAMEA2340651	GraphTyper_sv	FALSE	0.99819	0.55109	584944	320.45
S_aureus	TW20	SAMEA2340651	Minos	TRUE	0.9995	0.89819	655616	288.2
S_aureus	TW20	SAMEA2340651	Minos	FALSE	0.99718	0.9155	655616	288.2
S_aureus	TW20	SAMEA2340651	SAMtools	FALSE	0.99572	0.77697
S_aureus	TW20	SAMEA2340702	BayesTyper	TRUE	0.98958	0.864	3471196	526.3
S_aureus	TW20	SAMEA2340702	BayesTyper	FALSE	0.98958	0.864	3471196	526.3
S_aureus	TW20	SAMEA2340702	Cortex	TRUE	0.99727	0.83966
S_aureus	TW20	SAMEA2340702	Cortex	FALSE	0.99726	0.84036
S_aureus	TW20	SAMEA2340702	GraphTyper	TRUE	0.99809	0.78318	89976	77.82
S_aureus	TW20	SAMEA2340702	GraphTyper	FALSE	0.99348	0.84397	89976	77.82
S_aureus	TW20	SAMEA2340702	GraphTyper_sv	TRUE	0.99113	0.56911	426420	144.71
S_aureus	TW20	SAMEA2340702	GraphTyper_sv	FALSE	0.99007	0.5737	426420	144.71
S_aureus	TW20	SAMEA2340702	Minos	TRUE	0.99736	0.86713	609056	261.82
S_aureus	TW20	SAMEA2340702	Minos	FALSE	0.99196	0.88436	609056	261.82
S_aureus	TW20	SAMEA2340702	SAMtools	FALSE	0.98272	0.75022
S_aureus	TW20	SAMEA2340711	BayesTyper	TRUE	0.9928	0.85944	3494692	549.44
S_aureus	TW20	SAMEA2340711	BayesTyper	FALSE	0.9928	0.85944	3494692	549.44
S_aureus	TW20	SAMEA2340711	Cortex	TRUE	0.99788	0.83041
S_aureus	TW20	SAMEA2340711	Cortex	FALSE	0.99484	0.83279
S_aureus	TW20	SAMEA2340711	GraphTyper	TRUE	0.99734	0.84678	69936	83.61
S_aureus	TW20	SAMEA2340711	GraphTyper	FALSE	0.99669	0.88052	69936	83.61
S_aureus	TW20	SAMEA2340711	GraphTyper_sv	TRUE	0.99122	0.51689	570824	309.98
S_aureus	TW20	SAMEA2340711	GraphTyper_sv	FALSE	0.99069	0.52483	570824	309.98
S_aureus	TW20	SAMEA2340711	Minos	TRUE	0.9948	0.87141	674340	302.08
S_aureus	TW20	SAMEA2340711	Minos	FALSE	0.99203	0.8911	674340	302.08
S_aureus	TW20	SAMEA2340711	SAMtools	FALSE	0.9909	0.74929
S_aureus	TW20	SAMEA2340719	BayesTyper	TRUE	0.99618	0.86978	3495676	818.31
S_aureus	TW20	SAMEA2340719	BayesTyper	FALSE	0.99618	0.86978	3495676	818.31
S_aureus	TW20	SAMEA2340719	Cortex	TRUE	0.99989	0.83712
S_aureus	TW20	SAMEA2340719	Cortex	FALSE	0.99989	0.83939
S_aureus	TW20	SAMEA2340719	GraphTyper	TRUE	0.9998	0.76988	74696	90.53
S_aureus	TW20	SAMEA2340719	GraphTyper	FALSE	0.99925	0.87349	74696	90.53
S_aureus	TW20	SAMEA2340719	GraphTyper_sv	TRUE	0.99834	0.5297	581204	370.97
S_aureus	TW20	SAMEA2340719	GraphTyper_sv	FALSE	0.99751	0.53535	581204	370.97
S_aureus	TW20	SAMEA2340719	Minos	TRUE	0.99969	0.88069	1152772	348.79
S_aureus	TW20	SAMEA2340719	Minos	FALSE	0.99601	0.89529	1152772	348.79
S_aureus	TW20	SAMEA2340719	SAMtools	FALSE	0.98514	0.75335
S_aureus	TW20	SAMEA2340725	BayesTyper	TRUE	0.99325	0.82429	3471480	403.32
S_aureus	TW20	SAMEA2340725	BayesTyper	FALSE	0.99325	0.82429	3471480	403.32
S_aureus	TW20	SAMEA2340725	Cortex	TRUE	0.99639	0.78804
S_aureus	TW20	SAMEA2340725	Cortex	FALSE	0.99494	0.79565
S_aureus	TW20	SAMEA2340725	GraphTyper	TRUE	0.99695	0.696	57000	63.05
S_aureus	TW20	SAMEA2340725	GraphTyper	FALSE	0.99309	0.82156	57000	63.05
S_aureus	TW20	SAMEA2340725	GraphTyper_sv	TRUE	0.98499	0.57007	403144	151.2
S_aureus	TW20	SAMEA2340725	GraphTyper_sv	FALSE	0.98416	0.57591	403144	151.2
S_aureus	TW20	SAMEA2340725	Minos	TRUE	0.99554	0.83538	1299696	245.71
S_aureus	TW20	SAMEA2340725	Minos	FALSE	0.98325	0.84643	1299696	245.71
S_aureus	TW20	SAMEA2340725	SAMtools	FALSE	0.96652	0.73219
S_aureus	TW20	SAMEA2340727	BayesTyper	TRUE	0.99508	0.86262	3490896	630.47
S_aureus	TW20	SAMEA2340727	BayesTyper	FALSE	0.99508	0.86262	3490896	630.47
S_aureus	TW20	SAMEA2340727	Cortex	TRUE	0.99998	0.83528
S_aureus	TW20	SAMEA2340727	Cortex	FALSE	0.99998	0.83516
S_aureus	TW20	SAMEA2340727	GraphTyper	TRUE	0.99978	0.79505	69420	79.8
S_aureus	TW20	SAMEA2340727	GraphTyper	FALSE	0.99942	0.87691	69420	79.8
S_aureus	TW20	SAMEA2340727	GraphTyper_sv	TRUE	0.99861	0.52604	578612	338.38
S_aureus	TW20	SAMEA2340727	GraphTyper_sv	FALSE	0.99806	0.53189	578612	338.38
S_aureus	TW20	SAMEA2340727	Minos	TRUE	0.99959	0.87019	641980	300.63
S_aureus	TW20	SAMEA2340727	Minos	FALSE	0.99631	0.88865	641980	300.63
S_aureus	TW20	SAMEA2340727	SAMtools	FALSE	0.99366	0.75878
S_aureus	TW20	SAMEA2340738	BayesTyper	TRUE	0.99602	0.88438	3495720	841.2
S_aureus	TW20	SAMEA2340738	BayesTyper	FALSE	0.99602	0.88438	3495720	841.2
S_aureus	TW20	SAMEA2340738	Cortex	TRUE	0.99997	0.85471
S_aureus	TW20	SAMEA2340738	Cortex	FALSE	0.99995	0.8597
S_aureus	TW20	SAMEA2340738	GraphTyper	TRUE	0.99981	0.81697	71604	84.88
S_aureus	TW20	SAMEA2340738	GraphTyper	FALSE	0.99921	0.89432	71604	84.88
S_aureus	TW20	SAMEA2340738	GraphTyper_sv	TRUE	0.99839	0.54361	584736	376.69
S_aureus	TW20	SAMEA2340738	GraphTyper_sv	FALSE	0.99793	0.54845	584736	376.69
S_aureus	TW20	SAMEA2340738	Minos	TRUE	0.99959	0.89862	1152576	449.47
S_aureus	TW20	SAMEA2340738	Minos	FALSE	0.99551	0.91609	1152576	449.47
S_aureus	TW20	SAMEA2340738	SAMtools	FALSE	0.98337	0.7673
S_aureus	TW20	SAMEA2340740	BayesTyper	TRUE	0.99482	0.90536	3491748	673.93
S_aureus	TW20	SAMEA2340740	BayesTyper	FALSE	0.99482	0.90536	3491748	673.93
S_aureus	TW20	SAMEA2340740	Cortex	TRUE	0.99996	0.87088
S_aureus	TW20	SAMEA2340740	Cortex	FALSE	0.99996	0.87546
S_aureus	TW20	SAMEA2340740	GraphTyper	TRUE	0.99967	0.79456	90632	101.91
S_aureus	TW20	SAMEA2340740	GraphTyper	FALSE	0.99926	0.91189	90632	101.91
S_aureus	TW20	SAMEA2340740	GraphTyper_sv	TRUE	0.99881	0.63747	481336	304.15
S_aureus	TW20	SAMEA2340740	GraphTyper_sv	FALSE	0.99803	0.64526	481336	304.15
S_aureus	TW20	SAMEA2340740	Minos	TRUE	0.99969	0.91478	680424	307.78
S_aureus	TW20	SAMEA2340740	Minos	FALSE	0.99724	0.9287	680424	307.78
S_aureus	TW20	SAMEA2340740	SAMtools	FALSE	0.9939	0.7853
S_aureus	TW20	SAMEA2340741	BayesTyper	TRUE	0.99124	0.88573	3501848	735.26
S_aureus	TW20	SAMEA2340741	BayesTyper	FALSE	0.99124	0.88573	3501848	735.26
S_aureus	TW20	SAMEA2340741	Cortex	TRUE	0.99806	0.85137
S_aureus	TW20	SAMEA2340741	Cortex	FALSE	0.9947	0.85144
S_aureus	TW20	SAMEA2340741	GraphTyper	TRUE	0.9982	0.77217	86372	94.6
S_aureus	TW20	SAMEA2340741	GraphTyper	FALSE	0.99644	0.88717	86372	94.6
S_aureus	TW20	SAMEA2340741	GraphTyper_sv	TRUE	0.99343	0.55521	575324	371.06
S_aureus	TW20	SAMEA2340741	GraphTyper_sv	FALSE	0.99224	0.56428	575324	371.06
S_aureus	TW20	SAMEA2340741	Minos	TRUE	0.99775	0.89575	806280	342.71
S_aureus	TW20	SAMEA2340741	Minos	FALSE	0.98836	0.91439	806280	342.71
S_aureus	TW20	SAMEA2340741	SAMtools	FALSE	0.97874	0.7703
S_aureus	TW20	SAMEA2340749	BayesTyper	TRUE	0.99643	0.86907	3493444	604.35
S_aureus	TW20	SAMEA2340749	BayesTyper	FALSE	0.99643	0.86907	3493444	604.35
S_aureus	TW20	SAMEA2340749	Cortex	TRUE	0.99996	0.83825
S_aureus	TW20	SAMEA2340749	Cortex	FALSE	0.99996	0.84119
S_aureus	TW20	SAMEA2340749	GraphTyper	TRUE	0.99983	0.80084	69264	80.34
S_aureus	TW20	SAMEA2340749	GraphTyper	FALSE	0.99949	0.87295	69264	80.34
S_aureus	TW20	SAMEA2340749	GraphTyper_sv	TRUE	0.9986	0.52733	564996	307.85
S_aureus	TW20	SAMEA2340749	GraphTyper_sv	FALSE	0.99799	0.53434	564996	307.85
S_aureus	TW20	SAMEA2340749	Minos	TRUE	0.99975	0.88188	640496	312.97
S_aureus	TW20	SAMEA2340749	Minos	FALSE	0.998	0.89779	640496	312.97
S_aureus	TW20	SAMEA2340749	SAMtools	FALSE	0.99531	0.7503
S_aureus	TW20	SAMEA2340752	BayesTyper	TRUE	0.99564	0.83915	3471520	488.54
S_aureus	TW20	SAMEA2340752	BayesTyper	FALSE	0.99564	0.83915	3471520	488.54
S_aureus	TW20	SAMEA2340752	Cortex	TRUE	1	0.81701
S_aureus	TW20	SAMEA2340752	Cortex	FALSE	1	0.81409
S_aureus	TW20	SAMEA2340752	GraphTyper	TRUE	0.99957	0.70547	56684	60.55
S_aureus	TW20	SAMEA2340752	GraphTyper	FALSE	0.99872	0.84733	56684	60.55
S_aureus	TW20	SAMEA2340752	GraphTyper_sv	TRUE	0.99826	0.5696	442056	163.6
S_aureus	TW20	SAMEA2340752	GraphTyper_sv	FALSE	0.99765	0.57264	442056	163.6
S_aureus	TW20	SAMEA2340752	Minos	TRUE	0.99914	0.8442	560388	259.82
S_aureus	TW20	SAMEA2340752	Minos	FALSE	0.99522	0.86005	560388	259.82
S_aureus	TW20	SAMEA2340752	SAMtools	FALSE	0.99157	0.71254
S_aureus	TW20	SAMEA2340755	BayesTyper	TRUE	0.9932	0.8954	3509140	797.73
S_aureus	TW20	SAMEA2340755	BayesTyper	FALSE	0.9932	0.8954	3509140	797.73
S_aureus	TW20	SAMEA2340755	Cortex	TRUE	0.99995	0.8688
S_aureus	TW20	SAMEA2340755	Cortex	FALSE	0.99993	0.87279
S_aureus	TW20	SAMEA2340755	GraphTyper	TRUE	0.99976	0.88501	83224	133.46
S_aureus	TW20	SAMEA2340755	GraphTyper	FALSE	0.99934	0.90389	83224	133.46
S_aureus	TW20	SAMEA2340755	GraphTyper_sv	TRUE	0.99869	0.49293	665520	480.11
S_aureus	TW20	SAMEA2340755	GraphTyper_sv	FALSE	0.99806	0.49902	665520	480.11
S_aureus	TW20	SAMEA2340755	Minos	TRUE	0.99991	0.8991	783656	362.7
S_aureus	TW20	SAMEA2340755	Minos	FALSE	0.99739	0.91616	783656	362.7
S_aureus	TW20	SAMEA2340755	SAMtools	FALSE	0.99303	0.77387
S_aureus	TW20	SAMEA2340756	BayesTyper	TRUE	0.99368	0.83067	3468568	433.66
S_aureus	TW20	SAMEA2340756	BayesTyper	FALSE	0.99368	0.83067	3468568	433.66
S_aureus	TW20	SAMEA2340756	Cortex	TRUE	0.99731	0.79929
S_aureus	TW20	SAMEA2340756	Cortex	FALSE	0.99737	0.80898
S_aureus	TW20	SAMEA2340756	GraphTyper	TRUE	0.99694	0.82515	53876	61.24
S_aureus	TW20	SAMEA2340756	GraphTyper	FALSE	0.99516	0.83442	53876	61.24
S_aureus	TW20	SAMEA2340756	GraphTyper_sv	TRUE	0.99577	0.57444	379656	129.17
S_aureus	TW20	SAMEA2340756	GraphTyper_sv	FALSE	0.99379	0.58019	379656	129.17
S_aureus	TW20	SAMEA2340756	Minos	TRUE	0.99746	0.83361	549848	236.51
S_aureus	TW20	SAMEA2340756	Minos	FALSE	0.99366	0.85305	549848	236.51
S_aureus	TW20	SAMEA2340756	SAMtools	FALSE	0.98971	0.72941
S_aureus	TW20	SAMEA2340757	BayesTyper	TRUE	0.99332	0.86319	3469956	538.54
S_aureus	TW20	SAMEA2340757	BayesTyper	FALSE	0.99332	0.86319	3469956	538.54
S_aureus	TW20	SAMEA2340757	Cortex	TRUE	0.99976	0.82669
S_aureus	TW20	SAMEA2340757	Cortex	FALSE	0.99671	0.82977
S_aureus	TW20	SAMEA2340757	GraphTyper	TRUE	0.99859	0.71863	72604	70.14
S_aureus	TW20	SAMEA2340757	GraphTyper	FALSE	0.99687	0.86481	72604	70.14
S_aureus	TW20	SAMEA2340757	GraphTyper_sv	TRUE	0.99116	0.59698	435044	155.79
S_aureus	TW20	SAMEA2340757	GraphTyper_sv	FALSE	0.99024	0.60408	435044	155.79
S_aureus	TW20	SAMEA2340757	Minos	TRUE	0.99766	0.87855	1501556	317.32
S_aureus	TW20	SAMEA2340757	Minos	FALSE	0.98814	0.88979	1501556	317.32
S_aureus	TW20	SAMEA2340757	SAMtools	FALSE	0.97806	0.75031
S_aureus	USA300	SAMEA2335070	BayesTyper	TRUE	0.99243	0.88056	3503120	788.83
S_aureus	USA300	SAMEA2335070	BayesTyper	FALSE	0.99243	0.88056	3503120	788.83
S_aureus	USA300	SAMEA2335070	Cortex	TRUE	0.99991	0.84447
S_aureus	USA300	SAMEA2335070	Cortex	FALSE	0.99989	0.84467
S_aureus	USA300	SAMEA2335070	GraphTyper	TRUE	0.99711	0.566	99164	85.52
S_aureus	USA300	SAMEA2335070	GraphTyper	FALSE	0.99601	0.88202	99164	85.52
S_aureus	USA300	SAMEA2335070	GraphTyper_sv	TRUE	0.99504	0.55926	594744	642.23
S_aureus	USA300	SAMEA2335070	GraphTyper_sv	FALSE	0.99348	0.56353	594744	642.23
S_aureus	USA300	SAMEA2335070	Minos	TRUE	0.99788	0.89172	803512	434.68
S_aureus	USA300	SAMEA2335070	Minos	FALSE	0.99372	0.91185	803512	434.68
S_aureus	USA300	SAMEA2335070	SAMtools	FALSE	0.9896	0.79418
S_aureus	USA300	SAMEA2335102	BayesTyper	TRUE	0.99281	0.867	3493992	636.01
S_aureus	USA300	SAMEA2335102	BayesTyper	FALSE	0.99281	0.867	3493992	636.01
S_aureus	USA300	SAMEA2335102	Cortex	TRUE	0.99996	0.83406
S_aureus	USA300	SAMEA2335102	Cortex	FALSE	0.99996	0.83506
S_aureus	USA300	SAMEA2335102	GraphTyper	TRUE	0.99988	0.86284	68676	137.78
S_aureus	USA300	SAMEA2335102	GraphTyper	FALSE	0.99943	0.88582	68676	137.78
S_aureus	USA300	SAMEA2335102	GraphTyper_sv	TRUE	0.99925	0.57651	519096	355.21
S_aureus	USA300	SAMEA2335102	GraphTyper_sv	FALSE	0.99873	0.58856	519096	355.21
S_aureus	USA300	SAMEA2335102	Minos	TRUE	0.99983	0.87814	2664116	310.57
S_aureus	USA300	SAMEA2335102	Minos	FALSE	0.99699	0.89449	2664116	310.57
S_aureus	USA300	SAMEA2335102	SAMtools	FALSE	0.99292	0.78507
S_aureus	USA300	SAMEA2335119	BayesTyper	TRUE	0.99433	0.82561	3465620	502.74
S_aureus	USA300	SAMEA2335119	BayesTyper	FALSE	0.99433	0.82561	3465620	502.74
S_aureus	USA300	SAMEA2335119	Cortex	TRUE	0.99997	0.7972
S_aureus	USA300	SAMEA2335119	Cortex	FALSE	0.99991	0.7976
S_aureus	USA300	SAMEA2335119	GraphTyper	TRUE	0.99874	0.46622	107840	118.18
S_aureus	USA300	SAMEA2335119	GraphTyper	FALSE	0.99819	0.83186	107840	118.18
S_aureus	USA300	SAMEA2335119	GraphTyper_sv	TRUE	0.9977	0.605	364276	187.32
S_aureus	USA300	SAMEA2335119	GraphTyper_sv	FALSE	0.99688	0.60823	364276	187.32
S_aureus	USA300	SAMEA2335119	Minos	TRUE	0.99957	0.83976	812716	300.98
S_aureus	USA300	SAMEA2335119	Minos	FALSE	0.99618	0.86321	812716	300.98
S_aureus	USA300	SAMEA2335119	SAMtools	FALSE	0.98726	0.72212
S_aureus	USA300	SAMEA2335124	BayesTyper	TRUE	0.9941	0.87707	3504820	806.36
S_aureus	USA300	SAMEA2335124	BayesTyper	FALSE	0.9941	0.87707	3504820	806.36
S_aureus	USA300	SAMEA2335124	Cortex	TRUE	0.99997	0.84182
S_aureus	USA300	SAMEA2335124	Cortex	FALSE	0.99995	0.84206
S_aureus	USA300	SAMEA2335124	GraphTyper	TRUE	0.99945	0.55758	75116	96.38
S_aureus	USA300	SAMEA2335124	GraphTyper	FALSE	0.99914	0.86935	75116	96.38
S_aureus	USA300	SAMEA2335124	GraphTyper_sv	TRUE	0.9982	0.54124	616996	700.89
S_aureus	USA300	SAMEA2335124	GraphTyper_sv	FALSE	0.99773	0.54501	616996	700.89
S_aureus	USA300	SAMEA2335124	Minos	TRUE	0.99943	0.8834	795788	446.73
S_aureus	USA300	SAMEA2335124	Minos	FALSE	0.99665	0.90605	795788	446.73
S_aureus	USA300	SAMEA2335124	SAMtools	FALSE	0.9944	0.78844
S_aureus	USA300	SAMEA2335149	BayesTyper	TRUE	0.99523	0.88939	3504024	590.85
S_aureus	USA300	SAMEA2335149	BayesTyper	FALSE	0.99523	0.88939	3504024	590.85
S_aureus	USA300	SAMEA2335149	Cortex	TRUE	0.99995	0.86042
S_aureus	USA300	SAMEA2335149	Cortex	FALSE	0.99995	0.86049
S_aureus	USA300	SAMEA2335149	GraphTyper	TRUE	0.99965	0.8887	74020	99.39
S_aureus	USA300	SAMEA2335149	GraphTyper	FALSE	0.99916	0.90811	74020	99.39
S_aureus	USA300	SAMEA2335149	GraphTyper_sv	TRUE	0.99824	0.54491	589788	362.41
S_aureus	USA300	SAMEA2335149	GraphTyper_sv	FALSE	0.99762	0.55134	589788	362.41
S_aureus	USA300	SAMEA2335149	Minos	TRUE	0.99945	0.89722	795968	305.22
S_aureus	USA300	SAMEA2335149	Minos	FALSE	0.9967	0.9163	795968	305.22
S_aureus	USA300	SAMEA2335149	SAMtools	FALSE	0.99512	0.79403
S_aureus	USA300	SAMEA2335171	BayesTyper	TRUE	0.99506	0.89243	3504464	715.93
S_aureus	USA300	SAMEA2335171	BayesTyper	FALSE	0.99506	0.89243	3504464	715.93
S_aureus	USA300	SAMEA2335171	Cortex	TRUE	0.99997	0.86098
S_aureus	USA300	SAMEA2335171	Cortex	FALSE	0.99997	0.8612
S_aureus	USA300	SAMEA2335171	GraphTyper	TRUE	0.9996	0.67468	74136	103.86
S_aureus	USA300	SAMEA2335171	GraphTyper	FALSE	0.9991	0.90145	74136	103.86
S_aureus	USA300	SAMEA2335171	GraphTyper_sv	TRUE	0.9982	0.55121	604948	582.39
S_aureus	USA300	SAMEA2335171	GraphTyper_sv	FALSE	0.9974	0.55714	604948	582.39
S_aureus	USA300	SAMEA2335171	Minos	TRUE	0.99934	0.9021	795844	373.85
S_aureus	USA300	SAMEA2335171	Minos	FALSE	0.99767	0.92515	795844	373.85
S_aureus	USA300	SAMEA2335171	SAMtools	FALSE	0.99581	0.79666
S_aureus	USA300	SAMEA2340393	BayesTyper	TRUE	0.99314	0.86781	3871540	759.23
S_aureus	USA300	SAMEA2340393	BayesTyper	FALSE	0.99314	0.86781	3871540	759.23
S_aureus	USA300	SAMEA2340393	Cortex	TRUE	0.99995	0.82732
S_aureus	USA300	SAMEA2340393	Cortex	FALSE	0.99993	0.8274
S_aureus	USA300	SAMEA2340393	GraphTyper	TRUE	0.99926	0.51066	76620	97.49
S_aureus	USA300	SAMEA2340393	GraphTyper	FALSE	0.99914	0.85356	76620	97.49
S_aureus	USA300	SAMEA2340393	GraphTyper_sv	TRUE	0.99789	0.55202	628084	637.69
S_aureus	USA300	SAMEA2340393	GraphTyper_sv	FALSE	0.99721	0.55476	628084	637.69
S_aureus	USA300	SAMEA2340393	Minos	TRUE	0.99949	0.87677	795504	451.94
S_aureus	USA300	SAMEA2340393	Minos	FALSE	0.99509	0.89808	795504	451.94
S_aureus	USA300	SAMEA2340393	SAMtools	FALSE	0.99352	0.79939
S_aureus	USA300	SAMEA2340499	BayesTyper	TRUE	0.99483	0.83388	3466164	410.11
S_aureus	USA300	SAMEA2340499	BayesTyper	FALSE	0.99483	0.83388	3466164	410.11
S_aureus	USA300	SAMEA2340499	Cortex	TRUE	0.99997	0.81193
S_aureus	USA300	SAMEA2340499	Cortex	FALSE	0.99997	0.81188
S_aureus	USA300	SAMEA2340499	GraphTyper	TRUE	0.99957	0.81134	165520	57.59
S_aureus	USA300	SAMEA2340499	GraphTyper	FALSE	0.99888	0.86537	165520	57.59
S_aureus	USA300	SAMEA2340499	GraphTyper_sv	TRUE	0.99787	0.54441	389300	107.82
S_aureus	USA300	SAMEA2340499	GraphTyper_sv	FALSE	0.99721	0.55356	389300	107.82
S_aureus	USA300	SAMEA2340499	Minos	TRUE	0.99966	0.85586	795804	220.34
S_aureus	USA300	SAMEA2340499	Minos	FALSE	0.99507	0.87688	795804	220.34
S_aureus	USA300	SAMEA2340499	SAMtools	FALSE	0.98856	0.72683
S_aureus	USA300	SAMEA2340511	BayesTyper	TRUE	0.99393	0.90042	3511064	639.56
S_aureus	USA300	SAMEA2340511	BayesTyper	FALSE	0.99393	0.90042	3511064	639.56
S_aureus	USA300	SAMEA2340511	Cortex	TRUE	0.99994	0.87416
S_aureus	USA300	SAMEA2340511	Cortex	FALSE	0.99993	0.87423
S_aureus	USA300	SAMEA2340511	GraphTyper	TRUE	0.99951	0.8101	102468	151.84
S_aureus	USA300	SAMEA2340511	GraphTyper	FALSE	0.99886	0.9066	102468	151.84
S_aureus	USA300	SAMEA2340511	GraphTyper_sv	TRUE	0.99816	0.49294	699952	586.58
S_aureus	USA300	SAMEA2340511	GraphTyper_sv	FALSE	0.99768	0.49939	699952	586.58
S_aureus	USA300	SAMEA2340511	Minos	TRUE	0.99946	0.90477	964200	381.19
S_aureus	USA300	SAMEA2340511	Minos	FALSE	0.99691	0.92491	964200	381.19
S_aureus	USA300	SAMEA2340511	SAMtools	FALSE	0.99331	0.78886
S_aureus	USA300	SAMEA2340515	BayesTyper	TRUE	0.99379	0.88305	3506308	816.59
S_aureus	USA300	SAMEA2340515	BayesTyper	FALSE	0.99379	0.88305	3506308	816.59
S_aureus	USA300	SAMEA2340515	Cortex	TRUE	0.99997	0.85472
S_aureus	USA300	SAMEA2340515	Cortex	FALSE	0.99997	0.85493
S_aureus	USA300	SAMEA2340515	GraphTyper	TRUE	0.9996	0.83119	74396	107.45
S_aureus	USA300	SAMEA2340515	GraphTyper	FALSE	0.99738	0.8995	74396	107.45
S_aureus	USA300	SAMEA2340515	GraphTyper_sv	TRUE	0.99819	0.53867	604848	503.21
S_aureus	USA300	SAMEA2340515	GraphTyper_sv	FALSE	0.99377	0.54444	604848	503.21
S_aureus	USA300	SAMEA2340515	Minos	TRUE	0.99964	0.89269	795908	368.5
S_aureus	USA300	SAMEA2340515	Minos	FALSE	0.98841	0.90968	795908	368.5
S_aureus	USA300	SAMEA2340515	SAMtools	FALSE	0.97567	0.78712
S_aureus	USA300	SAMEA2340521	BayesTyper	TRUE	0.99367	0.84896	3490864	738.2
S_aureus	USA300	SAMEA2340521	BayesTyper	FALSE	0.99367	0.84896	3490864	738.2
S_aureus	USA300	SAMEA2340521	Cortex	TRUE	0.99994	0.81268
S_aureus	USA300	SAMEA2340521	Cortex	FALSE	0.99991	0.81332
S_aureus	USA300	SAMEA2340521	GraphTyper	TRUE	0.99954	0.70621	108168	114.32
S_aureus	USA300	SAMEA2340521	GraphTyper	FALSE	0.99887	0.85786	108168	114.32
S_aureus	USA300	SAMEA2340521	GraphTyper_sv	TRUE	0.99817	0.59055	467980	286.18
S_aureus	USA300	SAMEA2340521	GraphTyper_sv	FALSE	0.99699	0.60144	467980	286.18
S_aureus	USA300	SAMEA2340521	Minos	TRUE	0.99944	0.86111	2471216	305.31
S_aureus	USA300	SAMEA2340521	Minos	FALSE	0.99447	0.87963	2471216	305.31
S_aureus	USA300	SAMEA2340521	SAMtools	FALSE	0.98729	0.77424
S_aureus	USA300	SAMEA2340544	BayesTyper	TRUE	0.99474	0.87746	3505148	750.73
S_aureus	USA300	SAMEA2340544	BayesTyper	FALSE	0.99474	0.87746	3505148	750.73
S_aureus	USA300	SAMEA2340544	Cortex	TRUE	0.99995	0.84269
S_aureus	USA300	SAMEA2340544	Cortex	FALSE	0.99995	0.84282
S_aureus	USA300	SAMEA2340544	GraphTyper	TRUE	0.99954	0.70154	76332	100.16
S_aureus	USA300	SAMEA2340544	GraphTyper	FALSE	0.999	0.87771	76332	100.16
S_aureus	USA300	SAMEA2340544	GraphTyper_sv	TRUE	0.99795	0.53808	611448	477.71
S_aureus	USA300	SAMEA2340544	GraphTyper_sv	FALSE	0.99727	0.54437	611448	477.71
S_aureus	USA300	SAMEA2340544	Minos	TRUE	0.99952	0.88943	795500	365.95
S_aureus	USA300	SAMEA2340544	Minos	FALSE	0.99535	0.90711	795500	365.95
S_aureus	USA300	SAMEA2340544	SAMtools	FALSE	0.99421	0.7822
S_aureus	USA300	SAMEA2340580	BayesTyper	TRUE	0.99441	0.89087	3504780	679.97
S_aureus	USA300	SAMEA2340580	BayesTyper	FALSE	0.99441	0.89087	3504780	679.97
S_aureus	USA300	SAMEA2340580	Cortex	TRUE	0.99993	0.86465
S_aureus	USA300	SAMEA2340580	Cortex	FALSE	0.99992	0.86499
S_aureus	USA300	SAMEA2340580	GraphTyper	TRUE	0.99964	0.71595	73920	107.66
S_aureus	USA300	SAMEA2340580	GraphTyper	FALSE	0.999	0.90015	73920	107.66
S_aureus	USA300	SAMEA2340580	GraphTyper_sv	TRUE	0.99812	0.54891	626048	567.36
S_aureus	USA300	SAMEA2340580	GraphTyper_sv	FALSE	0.99719	0.55367	626048	567.36
S_aureus	USA300	SAMEA2340580	Minos	TRUE	0.99934	0.90516	803076	397.97
S_aureus	USA300	SAMEA2340580	Minos	FALSE	0.9956	0.92116	803076	397.97
S_aureus	USA300	SAMEA2340580	SAMtools	FALSE	0.99349	0.79554
S_aureus	USA300	SAMEA2340643	BayesTyper	TRUE	0.99145	0.90552	3443748	91.83
S_aureus	USA300	SAMEA2340643	BayesTyper	FALSE	0.99145	0.90552	3443748	91.83
S_aureus	USA300	SAMEA2340643	Cortex	TRUE	1	0.88544
S_aureus	USA300	SAMEA2340643	Cortex	FALSE	1	0.88631
S_aureus	USA300	SAMEA2340643	GraphTyper	TRUE	0.99965	0.66413	30492	22.59
S_aureus	USA300	SAMEA2340643	GraphTyper	FALSE	0.99834	0.92065	30492	22.59
S_aureus	USA300	SAMEA2340643	GraphTyper_sv	TRUE	0.9994	0.77193	156868	44.22
S_aureus	USA300	SAMEA2340643	GraphTyper_sv	FALSE	0.99704	0.77763	156868	44.22
S_aureus	USA300	SAMEA2340643	Minos	TRUE	1	0.92866	362320	116.41
S_aureus	USA300	SAMEA2340643	Minos	FALSE	0.97566	0.94201	362320	116.41
S_aureus	USA300	SAMEA2340643	SAMtools	FALSE	0.95378	0.90114
S_aureus	USA300	SAMEA2340651	BayesTyper	TRUE	0.99537	0.86772	3505204	592.51
S_aureus	USA300	SAMEA2340651	BayesTyper	FALSE	0.99537	0.86772	3505204	592.51
S_aureus	USA300	SAMEA2340651	Cortex	TRUE	0.99988	0.8345
S_aureus	USA300	SAMEA2340651	Cortex	FALSE	0.99988	0.8346
S_aureus	USA300	SAMEA2340651	GraphTyper	TRUE	0.99964	0.85485	74536	111.26
S_aureus	USA300	SAMEA2340651	GraphTyper	FALSE	0.999	0.88764	74536	111.26
S_aureus	USA300	SAMEA2340651	GraphTyper_sv	TRUE	0.99854	0.53425	606440	421.38
S_aureus	USA300	SAMEA2340651	GraphTyper_sv	FALSE	0.99785	0.54189	606440	421.38
S_aureus	USA300	SAMEA2340651	Minos	TRUE	0.99915	0.88033	795788	308.64
S_aureus	USA300	SAMEA2340651	Minos	FALSE	0.99577	0.89838	795788	308.64
S_aureus	USA300	SAMEA2340651	SAMtools	FALSE	0.99605	0.77361
S_aureus	USA300	SAMEA2340702	BayesTyper	TRUE	0.99693	0.85499	3461224	337.72
S_aureus	USA300	SAMEA2340702	BayesTyper	FALSE	0.99693	0.85499	3461224	337.72
S_aureus	USA300	SAMEA2340702	Cortex	TRUE	1	0.82275
S_aureus	USA300	SAMEA2340702	Cortex	FALSE	0.99999	0.82381
S_aureus	USA300	SAMEA2340702	GraphTyper	TRUE	0.99961	0.76966	110488	98.41
S_aureus	USA300	SAMEA2340702	GraphTyper	FALSE	0.99902	0.83447	110488	98.41
S_aureus	USA300	SAMEA2340702	GraphTyper_sv	TRUE	0.99697	0.61184	270928	90.27
S_aureus	USA300	SAMEA2340702	GraphTyper_sv	FALSE	0.99591	0.61796	270928	90.27
S_aureus	USA300	SAMEA2340702	Minos	TRUE	0.99965	0.86145	1117484	330.95
S_aureus	USA300	SAMEA2340702	Minos	FALSE	0.99507	0.87942	1117484	330.95
S_aureus	USA300	SAMEA2340702	SAMtools	FALSE	0.98658	0.74969
S_aureus	USA300	SAMEA2340711	BayesTyper	TRUE	0.99607	0.87487	3505236	621.41
S_aureus	USA300	SAMEA2340711	BayesTyper	FALSE	0.99607	0.87487	3505236	621.41
S_aureus	USA300	SAMEA2340711	Cortex	TRUE	0.99995	0.84133
S_aureus	USA300	SAMEA2340711	Cortex	FALSE	0.99995	0.84156
S_aureus	USA300	SAMEA2340711	GraphTyper	TRUE	0.99963	0.85304	100492	105.03
S_aureus	USA300	SAMEA2340711	GraphTyper	FALSE	0.99928	0.89215	100492	105.03
S_aureus	USA300	SAMEA2340711	GraphTyper_sv	TRUE	0.99841	0.53133	592048	344.15
S_aureus	USA300	SAMEA2340711	GraphTyper_sv	FALSE	0.99738	0.5382	592048	344.15
S_aureus	USA300	SAMEA2340711	Minos	TRUE	0.99947	0.8842	807452	336.44
S_aureus	USA300	SAMEA2340711	Minos	FALSE	0.99735	0.9016	807452	336.44
S_aureus	USA300	SAMEA2340711	SAMtools	FALSE	0.99497	0.76953
S_aureus	USA300	SAMEA2340719	BayesTyper	TRUE	0.99565	0.87865	3504612	718.43
S_aureus	USA300	SAMEA2340719	BayesTyper	FALSE	0.99565	0.87865	3504612	718.43
S_aureus	USA300	SAMEA2340719	Cortex	TRUE	0.99987	0.84514
S_aureus	USA300	SAMEA2340719	Cortex	FALSE	0.99985	0.84519
S_aureus	USA300	SAMEA2340719	GraphTyper	TRUE	0.99963	0.75851	75576	94.98
S_aureus	USA300	SAMEA2340719	GraphTyper	FALSE	0.9992	0.88526	75576	94.98
S_aureus	USA300	SAMEA2340719	GraphTyper_sv	TRUE	0.99837	0.54098	601940	450.67
S_aureus	USA300	SAMEA2340719	GraphTyper_sv	FALSE	0.99774	0.547	601940	450.67
S_aureus	USA300	SAMEA2340719	Minos	TRUE	0.99962	0.89245	1035164	390.31
S_aureus	USA300	SAMEA2340719	Minos	FALSE	0.99554	0.90733	1035164	390.31
S_aureus	USA300	SAMEA2340719	SAMtools	FALSE	0.98757	0.77712
S_aureus	USA300	SAMEA2340725	BayesTyper	TRUE	0.99704	0.82581	3462316	361.27
S_aureus	USA300	SAMEA2340725	BayesTyper	FALSE	0.99704	0.82581	3462316	361.27
S_aureus	USA300	SAMEA2340725	Cortex	TRUE	0.99996	0.77945
S_aureus	USA300	SAMEA2340725	Cortex	FALSE	0.99992	0.78005
S_aureus	USA300	SAMEA2340725	GraphTyper	TRUE	0.99929	0.71593	106124	61.64
S_aureus	USA300	SAMEA2340725	GraphTyper	FALSE	0.99812	0.83848	106124	61.64
S_aureus	USA300	SAMEA2340725	GraphTyper_sv	TRUE	0.99815	0.62895	355660	99.11
S_aureus	USA300	SAMEA2340725	GraphTyper_sv	FALSE	0.99692	0.63669	355660	99.11
S_aureus	USA300	SAMEA2340725	Minos	TRUE	0.99898	0.83864	1300628	290.54
S_aureus	USA300	SAMEA2340725	Minos	FALSE	0.99434	0.85613	1300628	290.54
S_aureus	USA300	SAMEA2340725	SAMtools	FALSE	0.98587	0.76857
S_aureus	USA300	SAMEA2340727	BayesTyper	TRUE	0.9953	0.89033	3502604	629.28
S_aureus	USA300	SAMEA2340727	BayesTyper	FALSE	0.9953	0.89033	3502604	629.28
S_aureus	USA300	SAMEA2340727	Cortex	TRUE	0.99997	0.86251
S_aureus	USA300	SAMEA2340727	Cortex	FALSE	0.99997	0.86264
S_aureus	USA300	SAMEA2340727	GraphTyper	TRUE	0.99962	0.79128	73900	93.51
S_aureus	USA300	SAMEA2340727	GraphTyper	FALSE	0.99913	0.90419	73900	93.51
S_aureus	USA300	SAMEA2340727	GraphTyper_sv	TRUE	0.99833	0.54774	610288	411.3
S_aureus	USA300	SAMEA2340727	GraphTyper_sv	FALSE	0.99765	0.55364	610288	411.3
S_aureus	USA300	SAMEA2340727	Minos	TRUE	0.99935	0.90082	795728	339.91
S_aureus	USA300	SAMEA2340727	Minos	FALSE	0.99594	0.91792	795728	339.91
S_aureus	USA300	SAMEA2340727	SAMtools	FALSE	0.99306	0.78408
S_aureus	USA300	SAMEA2340738	BayesTyper	TRUE	0.99597	0.86835	3506092	951.57
S_aureus	USA300	SAMEA2340738	BayesTyper	FALSE	0.99597	0.86835	3506092	951.57
S_aureus	USA300	SAMEA2340738	Cortex	TRUE	0.99997	0.83495
S_aureus	USA300	SAMEA2340738	Cortex	FALSE	0.99997	0.83507
S_aureus	USA300	SAMEA2340738	GraphTyper	TRUE	0.99961	0.77765	75796	97.57
S_aureus	USA300	SAMEA2340738	GraphTyper	FALSE	0.99905	0.87895	75796	97.57
S_aureus	USA300	SAMEA2340738	GraphTyper_sv	TRUE	0.99814	0.53006	606108	487.39
S_aureus	USA300	SAMEA2340738	GraphTyper_sv	FALSE	0.99768	0.53582	606108	487.39
S_aureus	USA300	SAMEA2340738	Minos	TRUE	0.99955	0.88109	796300	358.12
S_aureus	USA300	SAMEA2340738	Minos	FALSE	0.99605	0.89718	796300	358.12
S_aureus	USA300	SAMEA2340738	SAMtools	FALSE	0.9891	0.76553
S_aureus	USA300	SAMEA2340740	BayesTyper	TRUE	0.99404	0.88651	3490520	703.81
S_aureus	USA300	SAMEA2340740	BayesTyper	FALSE	0.99404	0.88651	3490520	703.81
S_aureus	USA300	SAMEA2340740	Cortex	TRUE	0.99996	0.84934
S_aureus	USA300	SAMEA2340740	Cortex	FALSE	0.99996	0.85036
S_aureus	USA300	SAMEA2340740	GraphTyper	TRUE	0.99978	0.77154	92640	89.68
S_aureus	USA300	SAMEA2340740	GraphTyper	FALSE	0.99944	0.89514	92640	89.68
S_aureus	USA300	SAMEA2340740	GraphTyper_sv	TRUE	0.99909	0.62479	468800	301.59
S_aureus	USA300	SAMEA2340740	GraphTyper_sv	FALSE	0.99849	0.63186	468800	301.59
S_aureus	USA300	SAMEA2340740	Minos	TRUE	0.99982	0.89585	794744	320.07
S_aureus	USA300	SAMEA2340740	Minos	FALSE	0.99808	0.91024	794744	320.07
S_aureus	USA300	SAMEA2340740	SAMtools	FALSE	0.99384	0.78535
S_aureus	USA300	SAMEA2340741	BayesTyper	TRUE	0.99506	0.88717	3503264	762.64
S_aureus	USA300	SAMEA2340741	BayesTyper	FALSE	0.99506	0.88717	3503264	762.64
S_aureus	USA300	SAMEA2340741	Cortex	TRUE	0.99991	0.85007
S_aureus	USA300	SAMEA2340741	Cortex	FALSE	0.99989	0.85034
S_aureus	USA300	SAMEA2340741	GraphTyper	TRUE	0.99976	0.77097	107360	137.54
S_aureus	USA300	SAMEA2340741	GraphTyper	FALSE	0.99934	0.89868	107360	137.54
S_aureus	USA300	SAMEA2340741	GraphTyper_sv	TRUE	0.9987	0.55206	603856	424.17
S_aureus	USA300	SAMEA2340741	GraphTyper_sv	FALSE	0.99808	0.56096	603856	424.17
S_aureus	USA300	SAMEA2340741	Minos	TRUE	0.99966	0.89577	706488	337.36
S_aureus	USA300	SAMEA2340741	Minos	FALSE	0.99603	0.91579	706488	337.36
S_aureus	USA300	SAMEA2340741	SAMtools	FALSE	0.98528	0.77672
S_aureus	USA300	SAMEA2340749	BayesTyper	TRUE	0.99603	0.88162	3504284	717.27
S_aureus	USA300	SAMEA2340749	BayesTyper	FALSE	0.99603	0.88162	3504284	717.27
S_aureus	USA300	SAMEA2340749	Cortex	TRUE	0.99995	0.8471
S_aureus	USA300	SAMEA2340749	Cortex	FALSE	0.99995	0.84721
S_aureus	USA300	SAMEA2340749	GraphTyper	TRUE	0.9997	0.79906	72524	111.44
S_aureus	USA300	SAMEA2340749	GraphTyper	FALSE	0.99926	0.89724	72524	111.44
S_aureus	USA300	SAMEA2340749	GraphTyper_sv	TRUE	0.99833	0.54222	604564	432.79
S_aureus	USA300	SAMEA2340749	GraphTyper_sv	FALSE	0.99773	0.54911	604564	432.79
S_aureus	USA300	SAMEA2340749	Minos	TRUE	0.99939	0.89137	795644	371.46
S_aureus	USA300	SAMEA2340749	Minos	FALSE	0.99738	0.90994	795644	371.46
S_aureus	USA300	SAMEA2340749	SAMtools	FALSE	0.99345	0.77535
S_aureus	USA300	SAMEA2340752	BayesTyper	TRUE	0.99641	0.79632	3461876	370.48
S_aureus	USA300	SAMEA2340752	BayesTyper	FALSE	0.99641	0.79632	3461876	370.48
S_aureus	USA300	SAMEA2340752	Cortex	TRUE	1	0.76539
S_aureus	USA300	SAMEA2340752	Cortex	FALSE	1	0.76554
S_aureus	USA300	SAMEA2340752	GraphTyper	TRUE	0.99936	0.6507	106784	73.86
S_aureus	USA300	SAMEA2340752	GraphTyper	FALSE	0.99867	0.80879	106784	73.86
S_aureus	USA300	SAMEA2340752	GraphTyper_sv	TRUE	0.99796	0.58997	264948	107.36
S_aureus	USA300	SAMEA2340752	GraphTyper_sv	FALSE	0.99659	0.59497	264948	107.36
S_aureus	USA300	SAMEA2340752	Minos	TRUE	0.99916	0.81145	805800	266.84
S_aureus	USA300	SAMEA2340752	Minos	FALSE	0.9937	0.82977	805800	266.84
S_aureus	USA300	SAMEA2340752	SAMtools	FALSE	0.98982	0.70934
S_aureus	USA300	SAMEA2340755	BayesTyper	TRUE	0.99325	0.89367	3510904	679.78
S_aureus	USA300	SAMEA2340755	BayesTyper	FALSE	0.99325	0.89367	3510904	679.78
S_aureus	USA300	SAMEA2340755	Cortex	TRUE	0.99994	0.8649
S_aureus	USA300	SAMEA2340755	Cortex	FALSE	0.99994	0.8654
S_aureus	USA300	SAMEA2340755	GraphTyper	TRUE	0.99973	0.88319	107308	151.23
S_aureus	USA300	SAMEA2340755	GraphTyper	FALSE	0.99934	0.90689	107308	151.23
S_aureus	USA300	SAMEA2340755	GraphTyper_sv	TRUE	0.99876	0.48806	679140	383.53
S_aureus	USA300	SAMEA2340755	GraphTyper_sv	FALSE	0.99813	0.49525	679140	383.53
S_aureus	USA300	SAMEA2340755	Minos	TRUE	0.99981	0.89752	2966420	383.61
S_aureus	USA300	SAMEA2340755	Minos	FALSE	0.99677	0.91535	2966420	383.61
S_aureus	USA300	SAMEA2340755	SAMtools	FALSE	0.99368	0.77572
S_aureus	USA300	SAMEA2340756	BayesTyper	TRUE	0.99841	0.82947	3460684	339.86
S_aureus	USA300	SAMEA2340756	BayesTyper	FALSE	0.99841	0.82947	3460684	339.86
S_aureus	USA300	SAMEA2340756	Cortex	TRUE	0.99996	0.7998
S_aureus	USA300	SAMEA2340756	Cortex	FALSE	0.99996	0.80023
S_aureus	USA300	SAMEA2340756	GraphTyper	TRUE	0.99957	0.83599	105924	64.8
S_aureus	USA300	SAMEA2340756	GraphTyper	FALSE	0.9981	0.84751	105924	64.8
S_aureus	USA300	SAMEA2340756	GraphTyper_sv	TRUE	0.99793	0.61948	239912	83.55
S_aureus	USA300	SAMEA2340756	GraphTyper_sv	FALSE	0.99588	0.62552	239912	83.55
S_aureus	USA300	SAMEA2340756	Minos	TRUE	0.99938	0.83469	1124548	326.75
S_aureus	USA300	SAMEA2340756	Minos	FALSE	0.99516	0.85687	1124548	326.75
S_aureus	USA300	SAMEA2340756	SAMtools	FALSE	0.98983	0.73057
S_aureus	USA300	SAMEA2340757	BayesTyper	TRUE	0.99622	0.84886	3461240	361.51
S_aureus	USA300	SAMEA2340757	BayesTyper	FALSE	0.99622	0.84886	3461240	361.51
S_aureus	USA300	SAMEA2340757	Cortex	TRUE	1	0.80492
S_aureus	USA300	SAMEA2340757	Cortex	FALSE	1	0.80424
S_aureus	USA300	SAMEA2340757	GraphTyper	TRUE	0.99929	0.71748	97656	45.52
S_aureus	USA300	SAMEA2340757	GraphTyper	FALSE	0.99867	0.86213	97656	45.52
S_aureus	USA300	SAMEA2340757	GraphTyper_sv	TRUE	0.99761	0.65567	294356	95.04
S_aureus	USA300	SAMEA2340757	GraphTyper_sv	FALSE	0.99618	0.66253	294356	95.04
S_aureus	USA300	SAMEA2340757	Minos	TRUE	0.99919	0.86375	1504760	224.02
S_aureus	USA300	SAMEA2340757	Minos	FALSE	0.99092	0.87752	1504760	224.02
S_aureus	USA300	SAMEA2340757	SAMtools	FALSE	0.98155	0.76201
Simulated	H37Rv	sim.complex.del-0.dist-1000.ins-0.len-10.max_indel_len-0.snp-3	BayesTyper	TRUE	0.99992	0.99992	3450852	233.47
Simulated	H37Rv	sim.complex.del-0.dist-1000.ins-0.len-10.max_indel_len-0.snp-3	BayesTyper	FALSE	0.99992	0.99992	3450852	233.47
Simulated	H37Rv	sim.complex.del-0.dist-1000.ins-0.len-10.max_indel_len-0.snp-3	Cortex	TRUE	1	0.99412
Simulated	H37Rv	sim.complex.del-0.dist-1000.ins-0.len-10.max_indel_len-0.snp-3	Cortex	FALSE	1	0.99412
Simulated	H37Rv	sim.complex.del-0.dist-1000.ins-0.len-10.max_indel_len-0.snp-3	GraphTyper	TRUE	1	1	35172	37.85
Simulated	H37Rv	sim.complex.del-0.dist-1000.ins-0.len-10.max_indel_len-0.snp-3	GraphTyper	FALSE	1	1	35172	37.85
Simulated	H37Rv	sim.complex.del-0.dist-1000.ins-0.len-10.max_indel_len-0.snp-3	GraphTyper_sv	TRUE	1	1	149124	35.67
Simulated	H37Rv	sim.complex.del-0.dist-1000.ins-0.len-10.max_indel_len-0.snp-3	GraphTyper_sv	FALSE	1	1	149124	35.67
Simulated	H37Rv	sim.complex.del-0.dist-1000.ins-0.len-10.max_indel_len-0.snp-3	Minos	TRUE	1	0.99787	479364	124.13
Simulated	H37Rv	sim.complex.del-0.dist-1000.ins-0.len-10.max_indel_len-0.snp-3	Minos	FALSE	1	1	479364	124.13
Simulated	H37Rv	sim.complex.del-0.dist-1000.ins-0.len-10.max_indel_len-0.snp-3	SAMtools	FALSE	0.99902	0.99894
Simulated	H37Rv	sim.complex.del-1.dist-1000.ins-1.len-10.max_indel_len-2.snp-3	BayesTyper	TRUE	0.99693	0.9962	3450856	253.82
Simulated	H37Rv	sim.complex.del-1.dist-1000.ins-1.len-10.max_indel_len-2.snp-3	BayesTyper	FALSE	0.99693	0.9962	3450856	253.82
Simulated	H37Rv	sim.complex.del-1.dist-1000.ins-1.len-10.max_indel_len-2.snp-3	Cortex	TRUE	1	0.99484
Simulated	H37Rv	sim.complex.del-1.dist-1000.ins-1.len-10.max_indel_len-2.snp-3	Cortex	FALSE	1	0.99484
Simulated	H37Rv	sim.complex.del-1.dist-1000.ins-1.len-10.max_indel_len-2.snp-3	GraphTyper	TRUE	0.99802	0.99847	35220	40.91
Simulated	H37Rv	sim.complex.del-1.dist-1000.ins-1.len-10.max_indel_len-2.snp-3	GraphTyper	FALSE	0.99802	0.99847	35220	40.91
Simulated	H37Rv	sim.complex.del-1.dist-1000.ins-1.len-10.max_indel_len-2.snp-3	GraphTyper_sv	TRUE	1	1	150380	36.57
Simulated	H37Rv	sim.complex.del-1.dist-1000.ins-1.len-10.max_indel_len-2.snp-3	GraphTyper_sv	FALSE	1	1	150380	36.57
Simulated	H37Rv	sim.complex.del-1.dist-1000.ins-1.len-10.max_indel_len-2.snp-3	Minos	TRUE	0.99994	0.948	716324	189.05
Simulated	H37Rv	sim.complex.del-1.dist-1000.ins-1.len-10.max_indel_len-2.snp-3	Minos	FALSE	0.99798	0.97519	716324	189.05
Simulated	H37Rv	sim.complex.del-1.dist-1000.ins-1.len-10.max_indel_len-2.snp-3	SAMtools	FALSE	0.96899	0.48713
Simulated	H37Rv	sim.complex.del-1.dist-1000.ins-1.len-50.max_indel_len-3.snp-10	BayesTyper	TRUE	0.72191	0.89653	3450456	348.02
Simulated	H37Rv	sim.complex.del-1.dist-1000.ins-1.len-50.max_indel_len-3.snp-10	BayesTyper	FALSE	0.72191	0.89653	3450456	348.02
Simulated	H37Rv	sim.complex.del-1.dist-1000.ins-1.len-50.max_indel_len-3.snp-10	Cortex	TRUE	1	0.99511
Simulated	H37Rv	sim.complex.del-1.dist-1000.ins-1.len-50.max_indel_len-3.snp-10	Cortex	FALSE	1	0.99511
Simulated	H37Rv	sim.complex.del-1.dist-1000.ins-1.len-50.max_indel_len-3.snp-10	GraphTyper	TRUE	0.99929	0.99973	35772	183.33
Simulated	H37Rv	sim.complex.del-1.dist-1000.ins-1.len-50.max_indel_len-3.snp-10	GraphTyper	FALSE	0.99929	0.99973	35772	183.33
Simulated	H37Rv	sim.complex.del-1.dist-1000.ins-1.len-50.max_indel_len-3.snp-10	GraphTyper_sv	TRUE	1	0.12582	490968	160.41
Simulated	H37Rv	sim.complex.del-1.dist-1000.ins-1.len-50.max_indel_len-3.snp-10	GraphTyper_sv	FALSE	1	0.12582	490968	160.41
Simulated	H37Rv	sim.complex.del-1.dist-1000.ins-1.len-50.max_indel_len-3.snp-10	Minos	TRUE	0.99998	0.95731	1174324	458.26
Simulated	H37Rv	sim.complex.del-1.dist-1000.ins-1.len-50.max_indel_len-3.snp-10	Minos	FALSE	0.99906	0.98403	1174324	458.26
Simulated	H37Rv	sim.complex.del-1.dist-1000.ins-1.len-50.max_indel_len-3.snp-10	SAMtools	FALSE	0.97822	0.39226
Simulated	H37Rv	sim.complex.del-3.dist-1000.ins-3.len-50.max_indel_len-4.snp-20	BayesTyper	TRUE	0.99948	0.99442	3450836	255.09
Simulated	H37Rv	sim.complex.del-3.dist-1000.ins-3.len-50.max_indel_len-4.snp-20	BayesTyper	FALSE	0.99948	0.99442	3450836	255.09
Simulated	H37Rv	sim.complex.del-3.dist-1000.ins-3.len-50.max_indel_len-4.snp-20	Cortex	TRUE	1	0.99465
Simulated	H37Rv	sim.complex.del-3.dist-1000.ins-3.len-50.max_indel_len-4.snp-20	Cortex	FALSE	1	0.99465
Simulated	H37Rv	sim.complex.del-3.dist-1000.ins-3.len-50.max_indel_len-4.snp-20	GraphTyper	TRUE	0.99993	0.99466	36272	49.47
Simulated	H37Rv	sim.complex.del-3.dist-1000.ins-3.len-50.max_indel_len-4.snp-20	GraphTyper	FALSE	0.99993	0.99468	36272	49.47
Simulated	H37Rv	sim.complex.del-3.dist-1000.ins-3.len-50.max_indel_len-4.snp-20	GraphTyper_sv	TRUE	1	0.99136	166596	36.47
Simulated	H37Rv	sim.complex.del-3.dist-1000.ins-3.len-50.max_indel_len-4.snp-20	GraphTyper_sv	FALSE	1	0.99141	166596	36.47
Simulated	H37Rv	sim.complex.del-3.dist-1000.ins-3.len-50.max_indel_len-4.snp-20	Minos	TRUE	0.99997	0.98772	1392728	519.82
Simulated	H37Rv	sim.complex.del-3.dist-1000.ins-3.len-50.max_indel_len-4.snp-20	Minos	FALSE	0.99999	0.99448	1392728	519.82
Simulated	H37Rv	sim.complex.del-3.dist-1000.ins-3.len-50.max_indel_len-4.snp-20	SAMtools	FALSE	0.97099	-0.20015
Simulated	H37Rv	sim.deletion.dist-1000.len-1	BayesTyper	TRUE	1	1	3451608	222.45
Simulated	H37Rv	sim.deletion.dist-1000.len-1	BayesTyper	FALSE	1	1	3451608	222.45
Simulated	H37Rv	sim.deletion.dist-1000.len-1	Cortex	TRUE	1	0.99486
Simulated	H37Rv	sim.deletion.dist-1000.len-1	Cortex	FALSE	1	0.99486
Simulated	H37Rv	sim.deletion.dist-1000.len-1	GraphTyper	TRUE	1	1	32572	39.11
Simulated	H37Rv	sim.deletion.dist-1000.len-1	GraphTyper	FALSE	1	1	32572	39.11
Simulated	H37Rv	sim.deletion.dist-1000.len-1	GraphTyper_sv	TRUE	1	1	145592	30.67
Simulated	H37Rv	sim.deletion.dist-1000.len-1	GraphTyper_sv	FALSE	1	1	145592	30.67
Simulated	H37Rv	sim.deletion.dist-1000.len-1	Minos	TRUE	1	0.99241	435496	103.68
Simulated	H37Rv	sim.deletion.dist-1000.len-1	Minos	FALSE	1	1	435496	103.68
Simulated	H37Rv	sim.deletion.dist-1000.len-1	SAMtools	FALSE	0.97515	0.99976
Simulated	H37Rv	sim.deletion.dist-1000.len-10	BayesTyper	TRUE	1	1	3450864	220.04
Simulated	H37Rv	sim.deletion.dist-1000.len-10	BayesTyper	FALSE	1	1	3450864	220.04
Simulated	H37Rv	sim.deletion.dist-1000.len-10	Cortex	TRUE	1	0.99531
Simulated	H37Rv	sim.deletion.dist-1000.len-10	Cortex	FALSE	1	0.99531
Simulated	H37Rv	sim.deletion.dist-1000.len-10	GraphTyper	TRUE	1	1	33028	40.12
Simulated	H37Rv	sim.deletion.dist-1000.len-10	GraphTyper	FALSE	1	1	33028	40.12
Simulated	H37Rv	sim.deletion.dist-1000.len-10	GraphTyper_sv	TRUE	1	1	146420	31.48
Simulated	H37Rv	sim.deletion.dist-1000.len-10	GraphTyper_sv	FALSE	1	1	146420	31.48
Simulated	H37Rv	sim.deletion.dist-1000.len-10	Minos	TRUE	1	0.99432	439664	102.32
Simulated	H37Rv	sim.deletion.dist-1000.len-10	Minos	FALSE	1	1	439664	102.32
Simulated	H37Rv	sim.deletion.dist-1000.len-10	SAMtools	FALSE	0.95301	0.99289
Simulated	H37Rv	sim.deletion.dist-1000.len-2	BayesTyper	TRUE	1	0.99975	3450860	216.52
Simulated	H37Rv	sim.deletion.dist-1000.len-2	BayesTyper	FALSE	1	0.99975	3450860	216.52
Simulated	H37Rv	sim.deletion.dist-1000.len-2	Cortex	TRUE	1	0.99558
Simulated	H37Rv	sim.deletion.dist-1000.len-2	Cortex	FALSE	1	0.99558
Simulated	H37Rv	sim.deletion.dist-1000.len-2	GraphTyper	TRUE	1	1	32816	39.65
Simulated	H37Rv	sim.deletion.dist-1000.len-2	GraphTyper	FALSE	1	1	32816	39.65
Simulated	H37Rv	sim.deletion.dist-1000.len-2	GraphTyper_sv	TRUE	1	1	145516	32.27
Simulated	H37Rv	sim.deletion.dist-1000.len-2	GraphTyper_sv	FALSE	1	1	145516	32.27
Simulated	H37Rv	sim.deletion.dist-1000.len-2	Minos	TRUE	1	0.99509	436580	99.21
Simulated	H37Rv	sim.deletion.dist-1000.len-2	Minos	FALSE	1	1	436580	99.21
Simulated	H37Rv	sim.deletion.dist-1000.len-2	SAMtools	FALSE	0.96832	0.99435
Simulated	H37Rv	sim.deletion.dist-1000.len-20	BayesTyper	TRUE	1	1	3450884	249.04
Simulated	H37Rv	sim.deletion.dist-1000.len-20	BayesTyper	FALSE	1	1	3450884	249.04
Simulated	H37Rv	sim.deletion.dist-1000.len-20	Cortex	TRUE	1	0.99726
Simulated	H37Rv	sim.deletion.dist-1000.len-20	Cortex	FALSE	1	0.99726
Simulated	H37Rv	sim.deletion.dist-1000.len-20	GraphTyper	TRUE	1	1	33064	39.44
Simulated	H37Rv	sim.deletion.dist-1000.len-20	GraphTyper	FALSE	1	1	33064	39.44
Simulated	H37Rv	sim.deletion.dist-1000.len-20	GraphTyper_sv	TRUE	1	1	145596	32.48
Simulated	H37Rv	sim.deletion.dist-1000.len-20	GraphTyper_sv	FALSE	1	1	145596	32.48
Simulated	H37Rv	sim.deletion.dist-1000.len-20	Minos	TRUE	1	0.99277	439740	100.19
Simulated	H37Rv	sim.deletion.dist-1000.len-20	Minos	FALSE	1	1	439740	100.19
Simulated	H37Rv	sim.deletion.dist-1000.len-20	SAMtools	FALSE	0.95036	0.99258
Simulated	H37Rv	sim.deletion.dist-1000.len-3	BayesTyper	TRUE	1	1	3451956	217.72
Simulated	H37Rv	sim.deletion.dist-1000.len-3	BayesTyper	FALSE	1	1	3451956	217.72
Simulated	H37Rv	sim.deletion.dist-1000.len-3	Cortex	TRUE	1	0.99534
Simulated	H37Rv	sim.deletion.dist-1000.len-3	Cortex	FALSE	1	0.99534
Simulated	H37Rv	sim.deletion.dist-1000.len-3	GraphTyper	TRUE	1	1	32872	39.12
Simulated	H37Rv	sim.deletion.dist-1000.len-3	GraphTyper	FALSE	1	1	32872	39.12
Simulated	H37Rv	sim.deletion.dist-1000.len-3	GraphTyper_sv	TRUE	1	1	146368	32.05
Simulated	H37Rv	sim.deletion.dist-1000.len-3	GraphTyper_sv	FALSE	1	1	146368	32.05
Simulated	H37Rv	sim.deletion.dist-1000.len-3	Minos	TRUE	1	0.99166	436624	100.24
Simulated	H37Rv	sim.deletion.dist-1000.len-3	Minos	FALSE	1	1	436624	100.24
Simulated	H37Rv	sim.deletion.dist-1000.len-3	SAMtools	FALSE	0.96897	0.99632
Simulated	H37Rv	sim.deletion.dist-1000.len-4	BayesTyper	TRUE	1	1	3450868	190.49
Simulated	H37Rv	sim.deletion.dist-1000.len-4	BayesTyper	FALSE	1	1	3450868	190.49
Simulated	H37Rv	sim.deletion.dist-1000.len-4	Cortex	TRUE	1	0.99486
Simulated	H37Rv	sim.deletion.dist-1000.len-4	Cortex	FALSE	1	0.9951
Simulated	H37Rv	sim.deletion.dist-1000.len-4	GraphTyper	TRUE	1	1	32964	34.34
Simulated	H37Rv	sim.deletion.dist-1000.len-4	GraphTyper	FALSE	1	1	32964	34.34
Simulated	H37Rv	sim.deletion.dist-1000.len-4	GraphTyper_sv	TRUE	1	1	145556	27.72
Simulated	H37Rv	sim.deletion.dist-1000.len-4	GraphTyper_sv	FALSE	1	1	145556	27.72
Simulated	H37Rv	sim.deletion.dist-1000.len-4	Minos	TRUE	1	0.99608	437512	98.25
Simulated	H37Rv	sim.deletion.dist-1000.len-4	Minos	FALSE	1	1	437512	98.25
Simulated	H37Rv	sim.deletion.dist-1000.len-4	SAMtools	FALSE	0.96063	0.99461
Simulated	H37Rv	sim.deletion.dist-1000.len-5	BayesTyper	TRUE	1	1	3450856	187.28
Simulated	H37Rv	sim.deletion.dist-1000.len-5	BayesTyper	FALSE	1	1	3450856	187.28
Simulated	H37Rv	sim.deletion.dist-1000.len-5	Cortex	TRUE	1	0.99557
Simulated	H37Rv	sim.deletion.dist-1000.len-5	Cortex	FALSE	1	0.99557
Simulated	H37Rv	sim.deletion.dist-1000.len-5	GraphTyper	TRUE	1	1	32968	33.8
Simulated	H37Rv	sim.deletion.dist-1000.len-5	GraphTyper	FALSE	1	1	32968	33.8
Simulated	H37Rv	sim.deletion.dist-1000.len-5	GraphTyper_sv	TRUE	1	1	145564	29.8
Simulated	H37Rv	sim.deletion.dist-1000.len-5	GraphTyper_sv	FALSE	1	1	145564	29.8
Simulated	H37Rv	sim.deletion.dist-1000.len-5	Minos	TRUE	1	0.99237	438520	94.4
Simulated	H37Rv	sim.deletion.dist-1000.len-5	Minos	FALSE	1	1	438520	94.4
Simulated	H37Rv	sim.deletion.dist-1000.len-5	SAMtools	FALSE	0.95582	0.99142
Simulated	H37Rv	sim.deletion.dist-1000.len-50	BayesTyper	TRUE	1	1	3450848	194.15
Simulated	H37Rv	sim.deletion.dist-1000.len-50	BayesTyper	FALSE	1	1	3450848	194.15
Simulated	H37Rv	sim.deletion.dist-1000.len-50	Cortex	TRUE	1	0.99741
Simulated	H37Rv	sim.deletion.dist-1000.len-50	Cortex	FALSE	1	0.99741
Simulated	H37Rv	sim.deletion.dist-1000.len-50	GraphTyper	TRUE	1	1	33120	32.33
Simulated	H37Rv	sim.deletion.dist-1000.len-50	GraphTyper	FALSE	1	1	33120	32.33
Simulated	H37Rv	sim.deletion.dist-1000.len-50	GraphTyper_sv	TRUE	1	1	186628	38.94
Simulated	H37Rv	sim.deletion.dist-1000.len-50	GraphTyper_sv	FALSE	0.9855	0.99922	186628	38.94
Simulated	H37Rv	sim.deletion.dist-1000.len-50	Minos	TRUE	1	0.99845	439944	87.89
Simulated	H37Rv	sim.deletion.dist-1000.len-50	Minos	FALSE	1	1	439944	87.89
Simulated	H37Rv	sim.deletion.dist-1000.len-50	SAMtools	FALSE	0.98686	0.99819
Simulated	H37Rv	sim.deletion.dist-10000.len-100	BayesTyper	TRUE	1	1	3450772	88.49
Simulated	H37Rv	sim.deletion.dist-10000.len-100	BayesTyper	FALSE	1	1	3450772	88.49
Simulated	H37Rv	sim.deletion.dist-10000.len-100	Cortex	TRUE	1	1
Simulated	H37Rv	sim.deletion.dist-10000.len-100	Cortex	FALSE	1	1
Simulated	H37Rv	sim.deletion.dist-10000.len-100	GraphTyper	TRUE	1	1	30460	39.75
Simulated	H37Rv	sim.deletion.dist-10000.len-100	GraphTyper	FALSE	1	1	30460	39.75
Simulated	H37Rv	sim.deletion.dist-10000.len-100	GraphTyper_sv	TRUE	1	1	144884	30.58
Simulated	H37Rv	sim.deletion.dist-10000.len-100	GraphTyper_sv	FALSE	1	1	144884	30.58
Simulated	H37Rv	sim.deletion.dist-10000.len-100	Minos	TRUE	1	1	425748	93.91
Simulated	H37Rv	sim.deletion.dist-10000.len-100	Minos	FALSE	1	1	425748	93.91
Simulated	H37Rv	sim.deletion.dist-10000.len-100	SAMtools	FALSE	1	0.5975
Simulated	H37Rv	sim.deletion.dist-20000.len-1000	BayesTyper	TRUE	1	1	3450748	83.7
Simulated	H37Rv	sim.deletion.dist-20000.len-1000	BayesTyper	FALSE	1	1	3450748	83.7
Simulated	H37Rv	sim.deletion.dist-20000.len-1000	Cortex	TRUE	1	1
Simulated	H37Rv	sim.deletion.dist-20000.len-1000	Cortex	FALSE	1	1
Simulated	H37Rv	sim.deletion.dist-20000.len-1000	GraphTyper	TRUE	1	1	30264	34.55
Simulated	H37Rv	sim.deletion.dist-20000.len-1000	GraphTyper	FALSE	1	1	30264	34.55
Simulated	H37Rv	sim.deletion.dist-20000.len-1000	GraphTyper_sv	TRUE	1	1	143988	29.7
Simulated	H37Rv	sim.deletion.dist-20000.len-1000	GraphTyper_sv	FALSE	1	1	143988	29.7
Simulated	H37Rv	sim.deletion.dist-20000.len-1000	Minos	TRUE	1	1	422272	80.73
Simulated	H37Rv	sim.deletion.dist-20000.len-1000	Minos	FALSE	1	1	422272	80.73
Simulated	H37Rv	sim.deletion.dist-20000.len-1000	SAMtools	FALSE	1	0.87283
Simulated	H37Rv	sim.deletion.dist-20000.len-10000	BayesTyper	TRUE	1	1	3450588	75.36
Simulated	H37Rv	sim.deletion.dist-20000.len-10000	BayesTyper	FALSE	1	1	3450588	75.36
Simulated	H37Rv	sim.deletion.dist-20000.len-10000	Cortex	TRUE	1	1
Simulated	H37Rv	sim.deletion.dist-20000.len-10000	Cortex	FALSE	1	1
Simulated	H37Rv	sim.deletion.dist-20000.len-10000	GraphTyper	TRUE	1	0.94915	57416	25.88
Simulated	H37Rv	sim.deletion.dist-20000.len-10000	GraphTyper	FALSE	1	0.94915	57416	25.88
Simulated	H37Rv	sim.deletion.dist-20000.len-10000	GraphTyper_sv	TRUE	1	1	143892	20.94
Simulated	H37Rv	sim.deletion.dist-20000.len-10000	GraphTyper_sv	FALSE	1	1	143892	20.94
Simulated	H37Rv	sim.deletion.dist-20000.len-10000	Minos	TRUE	1	1	421640	71.57
Simulated	H37Rv	sim.deletion.dist-20000.len-10000	Minos	FALSE	1	1	421640	71.57
Simulated	H37Rv	sim.deletion.dist-20000.len-10000	SAMtools	FALSE	1	0.89831
Simulated	H37Rv	sim.deletion.dist-20000.len-2000	BayesTyper	TRUE	1	1	3450712	79.7
Simulated	H37Rv	sim.deletion.dist-20000.len-2000	BayesTyper	FALSE	1	1	3450712	79.7
Simulated	H37Rv	sim.deletion.dist-20000.len-2000	Cortex	TRUE	1	1
Simulated	H37Rv	sim.deletion.dist-20000.len-2000	Cortex	FALSE	1	1
Simulated	H37Rv	sim.deletion.dist-20000.len-2000	GraphTyper	TRUE	1	1	30244	30.63
Simulated	H37Rv	sim.deletion.dist-20000.len-2000	GraphTyper	FALSE	1	1	30244	30.63
Simulated	H37Rv	sim.deletion.dist-20000.len-2000	GraphTyper_sv	TRUE	1	1	143952	29.68
Simulated	H37Rv	sim.deletion.dist-20000.len-2000	GraphTyper_sv	FALSE	1	1	143952	29.68
Simulated	H37Rv	sim.deletion.dist-20000.len-2000	Minos	TRUE	1	1	421992	83.84
Simulated	H37Rv	sim.deletion.dist-20000.len-2000	Minos	FALSE	1	1	421992	83.84
Simulated	H37Rv	sim.deletion.dist-20000.len-2000	SAMtools	FALSE	1	0.87013
Simulated	H37Rv	sim.deletion.dist-20000.len-500	BayesTyper	TRUE	1	0.99457	3450668	84
Simulated	H37Rv	sim.deletion.dist-20000.len-500	BayesTyper	FALSE	1	0.99457	3450668	84
Simulated	H37Rv	sim.deletion.dist-20000.len-500	Cortex	TRUE	1	0.99457
Simulated	H37Rv	sim.deletion.dist-20000.len-500	Cortex	FALSE	1	0.99457
Simulated	H37Rv	sim.deletion.dist-20000.len-500	GraphTyper	TRUE	1	0.99457	29876	33.54
Simulated	H37Rv	sim.deletion.dist-20000.len-500	GraphTyper	FALSE	1	0.99457	29876	33.54
Simulated	H37Rv	sim.deletion.dist-20000.len-500	GraphTyper_sv	TRUE	1	0.99457	143992	26.43
Simulated	H37Rv	sim.deletion.dist-20000.len-500	GraphTyper_sv	FALSE	1	0.99457	143992	26.43
Simulated	H37Rv	sim.deletion.dist-20000.len-500	Minos	TRUE	1	0.99457	422208	84.56
Simulated	H37Rv	sim.deletion.dist-20000.len-500	Minos	FALSE	1	0.99457	422208	84.56
Simulated	H37Rv	sim.deletion.dist-20000.len-500	SAMtools	FALSE	1	0.84239
Simulated	H37Rv	sim.deletion.dist-20000.len-5000	BayesTyper	TRUE	1	1	3450652	87.61
Simulated	H37Rv	sim.deletion.dist-20000.len-5000	BayesTyper	FALSE	1	1	3450652	87.61
Simulated	H37Rv	sim.deletion.dist-20000.len-5000	Cortex	TRUE	1	1
Simulated	H37Rv	sim.deletion.dist-20000.len-5000	Cortex	FALSE	1	1
Simulated	H37Rv	sim.deletion.dist-20000.len-5000	GraphTyper	TRUE	1	1	29308	28.95
Simulated	H37Rv	sim.deletion.dist-20000.len-5000	GraphTyper	FALSE	1	1	29308	28.95
Simulated	H37Rv	sim.deletion.dist-20000.len-5000	GraphTyper_sv	TRUE	1	1	143976	24.42
Simulated	H37Rv	sim.deletion.dist-20000.len-5000	GraphTyper_sv	FALSE	0.99057	1	143976	24.42
Simulated	H37Rv	sim.deletion.dist-20000.len-5000	Minos	TRUE	1	1	421840	77.77
Simulated	H37Rv	sim.deletion.dist-20000.len-5000	Minos	FALSE	1	1	421840	77.77
Simulated	H37Rv	sim.deletion.dist-20000.len-5000	SAMtools	FALSE	1	0.85437
Simulated	H37Rv	sim.insertion.dist-1000.len-1	BayesTyper	TRUE	1	0.99976	3451452	205.97
Simulated	H37Rv	sim.insertion.dist-1000.len-1	BayesTyper	FALSE	1	0.99976	3451452	205.97
Simulated	H37Rv	sim.insertion.dist-1000.len-1	Cortex	TRUE	1	0.99461
Simulated	H37Rv	sim.insertion.dist-1000.len-1	Cortex	FALSE	1	0.99461
Simulated	H37Rv	sim.insertion.dist-1000.len-1	GraphTyper	TRUE	1	1	32616	36.23
Simulated	H37Rv	sim.insertion.dist-1000.len-1	GraphTyper	FALSE	1	1	32616	36.23
Simulated	H37Rv	sim.insertion.dist-1000.len-1	GraphTyper_sv	TRUE	1	1	145604	31.05
Simulated	H37Rv	sim.insertion.dist-1000.len-1	GraphTyper_sv	FALSE	1	1	145604	31.05
Simulated	H37Rv	sim.insertion.dist-1000.len-1	Minos	TRUE	1	0.99265	437216	106.08
Simulated	H37Rv	sim.insertion.dist-1000.len-1	Minos	FALSE	1	1	437216	106.08
Simulated	H37Rv	sim.insertion.dist-1000.len-1	SAMtools	FALSE	0.95986	0.99143
Simulated	H37Rv	sim.insertion.dist-1000.len-10	BayesTyper	TRUE	1	0.99976	3450900	224.3
Simulated	H37Rv	sim.insertion.dist-1000.len-10	BayesTyper	FALSE	1	0.99976	3450900	224.3
Simulated	H37Rv	sim.insertion.dist-1000.len-10	Cortex	TRUE	1	0.99437
Simulated	H37Rv	sim.insertion.dist-1000.len-10	Cortex	FALSE	1	0.99437
Simulated	H37Rv	sim.insertion.dist-1000.len-10	GraphTyper	TRUE	1	1	32668	36.29
Simulated	H37Rv	sim.insertion.dist-1000.len-10	GraphTyper	FALSE	1	1	32668	36.29
Simulated	H37Rv	sim.insertion.dist-1000.len-10	GraphTyper_sv	TRUE	1	1	145560	27.79
Simulated	H37Rv	sim.insertion.dist-1000.len-10	GraphTyper_sv	FALSE	1	1	145560	27.79
Simulated	H37Rv	sim.insertion.dist-1000.len-10	Minos	TRUE	1	0.99608	447300	100.26
Simulated	H37Rv	sim.insertion.dist-1000.len-10	Minos	FALSE	1	1	447300	100.26
Simulated	H37Rv	sim.insertion.dist-1000.len-10	SAMtools	FALSE	0.93376	0.98923
Simulated	H37Rv	sim.insertion.dist-1000.len-2	BayesTyper	TRUE	1	1	3450880	201.03
Simulated	H37Rv	sim.insertion.dist-1000.len-2	BayesTyper	FALSE	1	1	3450880	201.03
Simulated	H37Rv	sim.insertion.dist-1000.len-2	Cortex	TRUE	1	0.99461
Simulated	H37Rv	sim.insertion.dist-1000.len-2	Cortex	FALSE	1	0.99461
Simulated	H37Rv	sim.insertion.dist-1000.len-2	GraphTyper	TRUE	1	1	32540	35.23
Simulated	H37Rv	sim.insertion.dist-1000.len-2	GraphTyper	FALSE	1	1	32540	35.23
Simulated	H37Rv	sim.insertion.dist-1000.len-2	GraphTyper_sv	TRUE	1	1	146492	31.08
Simulated	H37Rv	sim.insertion.dist-1000.len-2	GraphTyper_sv	FALSE	1	1	146492	31.08
Simulated	H37Rv	sim.insertion.dist-1000.len-2	Minos	TRUE	1	0.99167	438264	102.09
Simulated	H37Rv	sim.insertion.dist-1000.len-2	Minos	FALSE	1	1	438264	102.09
Simulated	H37Rv	sim.insertion.dist-1000.len-2	SAMtools	FALSE	0.91124	0.9738
Simulated	H37Rv	sim.insertion.dist-1000.len-20	BayesTyper	TRUE	1	1	3450880	211.94
Simulated	H37Rv	sim.insertion.dist-1000.len-20	BayesTyper	FALSE	1	1	3450880	211.94
Simulated	H37Rv	sim.insertion.dist-1000.len-20	Cortex	TRUE	1	0.99461
Simulated	H37Rv	sim.insertion.dist-1000.len-20	Cortex	FALSE	1	0.99461
Simulated	H37Rv	sim.insertion.dist-1000.len-20	GraphTyper	TRUE	1	1	32720	37.19
Simulated	H37Rv	sim.insertion.dist-1000.len-20	GraphTyper	FALSE	1	1	32720	37.19
Simulated	H37Rv	sim.insertion.dist-1000.len-20	GraphTyper_sv	TRUE	1	1	145816	32.77
Simulated	H37Rv	sim.insertion.dist-1000.len-20	GraphTyper_sv	FALSE	1	1	145816	32.77
Simulated	H37Rv	sim.insertion.dist-1000.len-20	Minos	TRUE	1	0.99731	450532	104.88
Simulated	H37Rv	sim.insertion.dist-1000.len-20	Minos	FALSE	1	1	450532	104.88
Simulated	H37Rv	sim.insertion.dist-1000.len-20	SAMtools	FALSE	0.97659	0.99829
Simulated	H37Rv	sim.insertion.dist-1000.len-3	BayesTyper	TRUE	1	1	3452548	210.89
Simulated	H37Rv	sim.insertion.dist-1000.len-3	BayesTyper	FALSE	1	1	3452548	210.89
Simulated	H37Rv	sim.insertion.dist-1000.len-3	Cortex	TRUE	1	0.99437
Simulated	H37Rv	sim.insertion.dist-1000.len-3	Cortex	FALSE	1	0.99437
Simulated	H37Rv	sim.insertion.dist-1000.len-3	GraphTyper	TRUE	1	1	32660	36.69
Simulated	H37Rv	sim.insertion.dist-1000.len-3	GraphTyper	FALSE	1	1	32660	36.69
Simulated	H37Rv	sim.insertion.dist-1000.len-3	GraphTyper_sv	TRUE	1	1	145436	26.97
Simulated	H37Rv	sim.insertion.dist-1000.len-3	GraphTyper_sv	FALSE	1	1	145436	26.97
Simulated	H37Rv	sim.insertion.dist-1000.len-3	Minos	TRUE	1	0.99314	440268	101.44
Simulated	H37Rv	sim.insertion.dist-1000.len-3	Minos	FALSE	1	1	440268	101.44
Simulated	H37Rv	sim.insertion.dist-1000.len-3	SAMtools	FALSE	0.91014	0.96841
Simulated	H37Rv	sim.insertion.dist-1000.len-4	BayesTyper	TRUE	1	0.99951	3452260	212.81
Simulated	H37Rv	sim.insertion.dist-1000.len-4	BayesTyper	FALSE	1	0.99951	3452260	212.81
Simulated	H37Rv	sim.insertion.dist-1000.len-4	Cortex	TRUE	1	0.99437
Simulated	H37Rv	sim.insertion.dist-1000.len-4	Cortex	FALSE	1	0.99437
Simulated	H37Rv	sim.insertion.dist-1000.len-4	GraphTyper	TRUE	1	0.99976	32680	37.62
Simulated	H37Rv	sim.insertion.dist-1000.len-4	GraphTyper	FALSE	1	0.99976	32680	37.62
Simulated	H37Rv	sim.insertion.dist-1000.len-4	GraphTyper_sv	TRUE	1	0.99976	145612	27.25
Simulated	H37Rv	sim.insertion.dist-1000.len-4	GraphTyper_sv	FALSE	1	0.99976	145612	27.25
[truncated: 102 more rows]
