# Supplementary material for: Minos: variant adjudication and joint genotyping of cohorts of bacterial genomes
Source: Genome Biol. 2022 Jul 5;23:147. doi: 10.1186/s13059-022-02714-x (PMC9254434; doi:10.1186/s13059-022-02714-x)
Supplement: Supplementary file 4 — Additional file 4 Supplementary Table S3. Results of calling simulated SNPs, insertions and deletions in the M. tuberculosis genome. [file 13059_2022_2714_MOESM4_ESM.xlsx]

## Sheet: Sheet1
Indel length	BayesTyper precision	BayesTyper recall	Cortex unfiltered precision	Cortex unfiltered recall	GraphTyper precision	GraphTyper recall	GraphTyper unfiltered precision	GraphTyper unfiltered recall	GraphTyper sv precision	GraphTyper sv recall	GraphTyper sv unfiltered precision	GraphTyper sv unfiltered recall	Minos precision	Minos recall	Minos unfiltered precision	Minos unfiltered recall	SAMtools unfiltered precision	SAMtools unfiltered recall
-10000	1	1	1	1	1	0.9492	1	0.9492	1	1	1	1	1	1	1	1	1	0.8983
-5000	1	1	1	1	1	1	1	1	1	1	0.9906	1	1	1	1	1	1	0.8544
-2000	1	1	1	1	1	1	1	1	1	1	1	1	1	1	1	1	1	0.8701
-1000	1	1	1	1	1	1	1	1	1	1	1	1	1	1	1	1	1	0.8728
-500	1	0.9946	1	0.9946	1	0.9946	1	0.9946	1	0.9946	1	0.9946	1	0.9946	1	0.9946	1	0.8424
-100	1	1	1	1	1	1	1	1	1	1	1	1	1	1	1	1	1	0.5975
-50	1	1	1	0.9974	1	1	1	1	1	1	0.9855	0.9992	1	0.9984	1	1	0.9869	0.9982
-20	1	1	1	0.9973	1	1	1	1	1	1	1	1	1	0.9928	1	1	0.9504	0.9926
-10	1	1	1	0.9953	1	1	1	1	1	1	1	1	1	0.9943	1	1	0.953	0.9929
-5	1	1	1	0.9956	1	1	1	1	1	1	1	1	1	0.9924	1	1	0.9558	0.9914
-4	1	1	1	0.9951	1	1	1	1	1	1	1	1	1	0.9961	1	1	0.9606	0.9946
-3	1	1	1	0.9953	1	1	1	1	1	1	1	1	1	0.9917	1	1	0.969	0.9963
-2	1	0.9998	1	0.9956	1	1	1	1	1	1	1	1	1	0.9951	1	1	0.9683	0.9943
-1	1	1	1	0.9949	1	1	1	1	1	1	1	1	1	0.9924	1	1	0.9751	0.9998
SNP	1	1	1	0.9943	1	1	1	1	1	1	1	1	1	0.9968	1	1	1	1
1	1	0.9998	1	0.9946	1	1	1	1	1	1	1	1	1	0.9927	1	1	0.9599	0.9914
2	1	1	1	0.9946	1	1	1	1	1	1	1	1	1	0.9917	1	1	0.9112	0.9738
3	1	1	1	0.9944	1	1	1	1	1	1	1	1	1	0.9931	1	1	0.9101	0.9684
4	1	0.9995	1	0.9944	1	0.9998	1	0.9998	1	0.9998	1	0.9998	1	0.9927	1	0.9998	0.874	0.9711
5	1	1	1	0.9941	1	1	1	1	1	1	1	1	1	0.9934	1	1	0.8873	0.9775
10	1	0.9998	1	0.9944	1	1	1	1	1	1	1	1	1	0.9961	1	1	0.9338	0.9892
20	1	1	1	0.9946	1	1	1	1	1	1	1	1	1	0.9973	1	1	0.9766	0.9983
50	1	0.9944	1	0.9944	1	0.9944	1	0.9944	1	0.9944	1	0.9944	1	0.9944	1	0.9944	0.8689	0.0005
100	1	0.9902	1	0.9902	1	0.9902	1	0.9902	1	0.9902	1	0.9902	1	0.9902	1	0.9902	1	0.0009
500	1	0.99	1	0.99	1	0.9851	1	0.99	1	0.99	1	0.99	1	0.99	1	0.99	0	0
1000	1	0.9851	1	0.9851	1	0.9801	1	0.9851	1	0.9851	1	0.9851	1	0.9801	1	0.9851	0	0
2000	1	0.99	1	0.99	1	0.99	1	0.99	1	0.99	1	0.99	1	0.9801	1	0.99	0	0
5000	1	0.9801	1	0.9801	1	0.9801	1	0.9801	1	0.9801	1	0.9801	1	0.9751	1	0.9801	0	0
10000	1	0.9652	1	0.9652	1	0.9652	1	0.9652	1	0.9652	1	0.9652	1	0.9652	1	0.9652	0	0
