# Supplementary material for: Minos: variant adjudication and joint genotyping of cohorts of bacterial genomes
Source: Genome Biol. 2022 Jul 5;23:147. doi: 10.1186/s13059-022-02714-x (PMC9254434; doi:10.1186/s13059-022-02714-x)
Supplement: Supplementary file 5 — Additional file 5 Supplementary Table S4. Results of calling simulated complex variants in the M. tuberculosis genome. Total length is the length of the ref allele. Columns 2–5 show the number of each type of variant added to make the complex variant. For example, the first set of variants was 3 SNPs in a window of 10bp, and no insertions or deletions. The second set was 3 SNPs, one insertion of 2bp, and one deletion of 2bp in a window of 10bp. [file 13059_2022_2714_MOESM5_ESM.xlsx]

## Sheet: Sheet1
Total Length	SNPs	Insertions	Deletions	Indel length	Tool	Precision	Recall	F_score
10	3	0	0	0	BayesTyper	0.9999	0.9999	0.9999
10	3	0	0	0	GraphTyper	1	0.9998	0.9999
10	3	0	0	0	GraphTyper unfiltered	1	0.9998	0.9999
10	3	0	0	0	GraphTyper sv	1	0.9998	0.9999
10	3	0	0	0	GraphTyper sv unfiltered	1	0.9998	0.9999
10	3	0	0	0	Minos	1	0.9979	0.9989
10	3	0	0	0	Minos unfiltered	1	1	1
10	3	1	1	2	BayesTyper	0.9981	0.9967	0.9974
10	3	1	1	2	GraphTyper	0.9983	0.9969	0.9976
10	3	1	1	2	GraphTyper unfiltered	0.9983	0.9975	0.9979
10	3	1	1	2	GraphTyper sv	1	0.9981	0.9991
10	3	1	1	2	GraphTyper sv unfiltered	1	0.9985	0.9993
10	3	1	1	2	Minos	1	0.9871	0.9935
10	3	1	1	2	Minos unfiltered	0.9989	0.9935	0.9962
50	10	1	1	3	BayesTyper	1	0.9953	0.9977
50	10	1	1	3	GraphTyper	0.9998	0.9958	0.9978
50	10	1	1	3	GraphTyper unfiltered	0.9997	0.9972	0.9984
50	10	1	1	3	GraphTyper sv	1	0.3689	0.539
50	10	1	1	3	GraphTyper sv unfiltered	0.9998	0.3691	0.5392
50	10	1	1	3	Minos	1	0.9911	0.9955
50	10	1	1	3	Minos unfiltered	0.9996	0.9961	0.9979
50	20	3	3	4	BayesTyper	1	0.9947	0.9973
50	20	3	3	4	GraphTyper	1	0.9947	0.9973
50	20	3	3	4	GraphTyper unfiltered	1	0.9947	0.9973
50	20	3	3	4	GraphTyper sv	1	0.9918	0.9959
50	20	3	3	4	GraphTyper sv unfiltered	1	0.9918	0.9959
50	20	3	3	4	Minos	1	0.9877	0.9938
50	20	3	3	4	Minos unfiltered	1	0.9945	0.9972
