# Supplementary material for: Minos: variant adjudication and joint genotyping of cohorts of bacterial genomes
Source: Genome Biol. 2022 Jul 5;23:147. doi: 10.1186/s13059-022-02714-x (PMC9254434; doi:10.1186/s13059-022-02714-x)
Supplement: Supplementary file 6 — Additional file 6 Supplementary Table S5. Results of all tools evaluated on the empirical bacteria data set. Results are using the default filter of each tool, which means only taking VCF records where the FILTER column was equal to PASS. The “unfiltered” results are from ignoring the FILTER column and using all records. [file 13059_2022_2714_MOESM6_ESM.xlsx]

## Sheet: Sheet1
Species	Number of samples	Genome	Tool	Mean precision	Mean recall	Mean F-score
M_tuberculosis	17	H37Rv	BayesTyper	0.9995	0.9217	0.9579
M_tuberculosis	17	H37Rv	GraphTyper	0.9997	0.8938	0.9422
M_tuberculosis	17	H37Rv	GraphTyper_unfiltered	0.9996	0.9254	0.9599
M_tuberculosis	17	H37Rv	GraphTyper_sv	0.9407	0.849	0.8889
M_tuberculosis	17	H37Rv	GraphTyper_sv_unfiltered	0.9993	0.8579	0.9
M_tuberculosis	17	H37Rv	Minos	0.9997	0.9181	0.9559
M_tuberculosis	17	H37Rv	Minos_unfiltered	0.9965	0.923	0.9571
S_aureus	28	TW20	BayesTyper	0.9984	0.8669	0.9279
S_aureus	28	TW20	GraphTyper	0.999	0.753	0.8545
S_aureus	28	TW20	GraphTyper_unfiltered	0.9981	0.8785	0.9343
S_aureus	28	TW20	GraphTyper_sv	0.9963	0.5556	0.7128
S_aureus	28	TW20	GraphTyper_sv_unfiltered	0.9956	0.5633	0.7189
S_aureus	28	TW20	Minos	0.9988	0.8786	0.9347
S_aureus	28	TW20	Minos_unfiltered	0.9946	0.8953	0.9422
S_aureus	28	USA300	BayesTyper	0.9993	0.8671	0.9283
S_aureus	28	USA300	GraphTyper	0.9995	0.7506	0.8534
S_aureus	28	USA300	GraphTyper_unfiltered	0.9988	0.8829	0.9371
S_aureus	28	USA300	GraphTyper_sv	0.9982	0.5753	0.7284
S_aureus	28	USA300	GraphTyper_sv_unfiltered	0.9972	0.5832	0.7345
S_aureus	28	USA300	Minos	0.9994	0.8792	0.9353
S_aureus	28	USA300	Minos_unfiltered	0.9948	0.897	0.9432
K_pneumoniae	17	GCF_000784945.1	BayesTyper	0.999	0.9052	0.9495
K_pneumoniae	17	GCF_000784945.1	GraphTyper	0.9999	0.9063	0.9505
K_pneumoniae	17	GCF_000784945.1	GraphTyper_unfiltered	0.9997	0.9198	0.9578
K_pneumoniae	17	GCF_000784945.1	GraphTyper_sv	0.9991	0.7575	0.8614
K_pneumoniae	17	GCF_000784945.1	GraphTyper_sv_unfiltered	0.9988	0.7663	0.8671
K_pneumoniae	17	GCF_000784945.1	Minos	0.9999	0.9143	0.955
K_pneumoniae	17	GCF_000784945.1	Minos_unfiltered	0.9974	0.9252	0.9597
K_pneumoniae	17	GCF_001952915.1	BayesTyper	0.9995	0.88	0.9346
K_pneumoniae	17	GCF_001952915.1	GraphTyper	0.9999	0.8788	0.934
K_pneumoniae	17	GCF_001952915.1	GraphTyper_unfiltered	0.9994	0.8899	0.9402
K_pneumoniae	17	GCF_001952915.1	GraphTyper_sv	0.9994	0.7092	0.828
K_pneumoniae	17	GCF_001952915.1	GraphTyper_sv_unfiltered	0.9991	0.7181	0.8341
K_pneumoniae	17	GCF_001952915.1	Minos	0.9994	0.8922	0.9417
K_pneumoniae	17	GCF_001952915.1	Minos_unfiltered	0.9972	0.8976	0.9437
K_pneumoniae	17	GCF_003073315.1	BayesTyper	0.9996	0.9267	0.9617
K_pneumoniae	17	GCF_003073315.1	GraphTyper	0.9999	0.9297	0.9634
K_pneumoniae	17	GCF_003073315.1	GraphTyper_unfiltered	0.9997	0.9395	0.9686
K_pneumoniae	17	GCF_003073315.1	GraphTyper_sv	0.999	0.482	0.6502
K_pneumoniae	17	GCF_003073315.1	GraphTyper_sv_unfiltered	0.9986	0.4897	0.657
K_pneumoniae	17	GCF_003073315.1	Minos	0.9998	0.9367	0.9672
K_pneumoniae	17	GCF_003073315.1	Minos_unfiltered	0.9987	0.9445	0.9708
K_pneumoniae	17	GCF_003076555.1	BayesTyper	0.9994	0.9397	0.9686
K_pneumoniae	17	GCF_003076555.1	GraphTyper	0.9999	0.9387	0.9683
K_pneumoniae	17	GCF_003076555.1	GraphTyper_unfiltered	0.9997	0.9465	0.9723
K_pneumoniae	17	GCF_003076555.1	GraphTyper_sv	0.9996	0.7968	0.8866
K_pneumoniae	17	GCF_003076555.1	GraphTyper_sv_unfiltered	0.9993	0.801	0.8891
K_pneumoniae	17	GCF_003076555.1	Minos	0.9999	0.9438	0.971
K_pneumoniae	17	GCF_003076555.1	Minos_unfiltered	0.9975	0.9533	0.9748
K_pneumoniae	17	GCF_011006575.1	BayesTyper	0.9995	0.9078	0.9511
K_pneumoniae	17	GCF_011006575.1	GraphTyper	0.9999	0.9075	0.9513
K_pneumoniae	17	GCF_011006575.1	GraphTyper_unfiltered	0.9997	0.9208	0.9585
K_pneumoniae	17	GCF_011006575.1	GraphTyper_sv	0.9994	0.7679	0.8684
K_pneumoniae	17	GCF_011006575.1	GraphTyper_sv_unfiltered	0.9993	0.7726	0.8713
K_pneumoniae	17	GCF_011006575.1	Minos	0.9998	0.9238	0.9602
K_pneumoniae	17	GCF_011006575.1	Minos_unfiltered	0.9974	0.9296	0.9622
