# Supplementary material for: Minos: variant adjudication and joint genotyping of cohorts of bacterial genomes
Source: Genome Biol. 2022 Jul 5;23:147. doi: 10.1186/s13059-022-02714-x (PMC9254434; doi:10.1186/s13059-022-02714-x)
Supplement: Supplementary file 7 — Additional file 7 Supplementary Table S6. Summary of effect of including variants from Snippy, in addition to Cortex and SAMtools, as input to BayesTyper, GraphTyper, and Minos. The values are the mean change in precision and recall calculated across all simulated data and all bacteria data. [file 13059_2022_2714_MOESM7_ESM.xlsx]

## Sheet: Sheet1
Tool	Change in precision	Change in recall
BayesTyper	-0.0044	0.0007
GraphTyper	0	-0.0026
Minos	0	-0.0001
