# Supplementary material for: Minos: variant adjudication and joint genotyping of cohorts of bacterial genomes
Source: Genome Biol. 2022 Jul 5;23:147. doi: 10.1186/s13059-022-02714-x (PMC9254434; doi:10.1186/s13059-022-02714-x)
Supplement: Supplementary file 8 — Additional file 8 Supplementary Table S7. Run time and memory summary for each tool on each data set. Values are taken from the output of the Unix command time -v. [file 13059_2022_2714_MOESM8_ESM.xlsx]

## Sheet: Sheet1
Dataset	Tool	Median run time (m)	Median peak RAM (GB)
Simulated	BayesTyper	4.3	3.29
Simulated	GraphTyper	1.58	0.03
Simulated	Minos	2.62	0.42
M. tuberculosis	BayesTyper	2.91	3.29
M. tuberculosis	GraphTyper	1.4	0.03
M. tuberculosis	Minos	2.57	0.4
S. aureus	BayesTyper	10.58	3.33
S. aureus	GraphTyper	1.67	0.07
S. aureus	Minos	5.17	0.76
K. pneumoniae	BayesTyper	12.09	4.06
K. pneumoniae	GraphTyper	2.37	0.13
K. pneumoniae	Minos	6.01	2.44
