# Supplementary material for: Minos: variant adjudication and joint genotyping of cohorts of bacterial genomes
Source: Genome Biol. 2022 Jul 5;23:147. doi: 10.1186/s13059-022-02714-x (PMC9254434; doi:10.1186/s13059-022-02714-x)
Supplement: Supplementary file 9 — Additional file 9 Supplementary Table S8. Change in accuracy before and after running the joint genotyping pipeline on the Walker 2013 M. tuberculosis data. Joint genotyped precision is calculated in two ways: using just the non-reference allele calls, and using all calls. Note that this does not apply to the recall because in that case we only look for non-reference calls, and so including reference calls has no effect. [file 13059_2022_2714_MOESM9_ESM.xlsx]

## Sheet: Sheet1
Tool	Per-sample precision	Per-sample recall	Joint genotype precision (non-ref)	Joint genotype precision (all)	Joint genotype recall	Precision change	Recall change
BayesTyper	0.9995	0.9217	0.9982	0.9287	0.9225	-0.0013	0.0007
GraphTyper	0.9997	0.8938	0.9998	0.8885	0.8519	0.0001	-0.0419
Minos	0.9997	0.9181	0.9998	0.9995	0.9126	0.0001	-0.0055
