# Supplementary material for: Minos: variant adjudication and joint genotyping of cohorts of bacterial genomes
Source: Genome Biol. 2022 Jul 5;23:147. doi: 10.1186/s13059-022-02714-x (PMC9254434; doi:10.1186/s13059-022-02714-x)
Supplement: Supplementary file 10 — Additional file 10 Supplementary Table S9. Joint genotyping Minos memory usage and run times. Values were taken from the LSF reports for each Nextflow task (“Max Memory” and “Run time”). The first three stages VCF merge, VCF cluster, and Gramtools build used 10, 20 and 20 CPUs respectively. The run times are quoted here, not total CPU time. 1Minos is run on each sample in parallel. The mean run time per sample and maximum RAM across all samples is shown. 2This process in an intermediate stage used when producing the final merged VCF file. It merges batches of 300 VCF files each into one VCF file. The merged VCF files are then input to the last task VCF final merge. The mean run time for each batch and maximum RAM across all batches is shown. [file 13059_2022_2714_MOESM10_ESM.xlsx]

## Sheet: Sheet1
Data set	Task	Run time (m)	Max RAM (MB)
Mykrobe	VCF merge	1.31	1744
Mykrobe	VCF cluster	0.63	7340
Mykrobe	Gramtools build	8.15	5517
Mykrobe	Minos(1)	85.9	1756
Mykrobe	VCF merge chunks(2)	22.97	505
Mykrobe	VCF final merge	130	63
CRyPTIC	VCF merge	1.56	2825
CRyPTIC	VCF cluster	1.06	7470
CRyPTIC	Gramtools build	13.32	5505
CRyPTIC	Minos(1)	86.36	1769
CRyPTIC	VCF merge chunks(2)	20.7	108
CRyPTIC	VCF final merge	42.33	70
