# Supplementary material for: Minos: variant adjudication and joint genotyping of cohorts of bacterial genomes
Source: Genome Biol. 2022 Jul 5;23:147. doi: 10.1186/s13059-022-02714-x (PMC9254434; doi:10.1186/s13059-022-02714-x)
Supplement: Supplementary file 11 — Additional file 11 Supplementary Table S10. Counts of resistant and susceptible phenotypes for each amino acid variant seen in the RRDR region of the rpoB gene for the CRyPTIC and Mykrobe data sets. Counts are shown for all CRyPTIC samples with a rifampicin phenotype (CRyPTIC all) and only for those with a high quality phenotype (CRyPTIC high qual). Asterisk (*) shows borderline resistant mutations identified by the WHO. [file 13059_2022_2714_MOESM11_ESM.xlsx]

## Sheet: Sheet1
Position	Ref	Alt	CRyPTIC_all_R	CRyPTIC_all_S	CRyPTIC_HIGH_R	CRyPTIC_HIGH_S	Mykrobe_R	Mykrobe_S
426	GTS	G	2	0	1	0	0	0
427	T	A	0	1	0	1	0	0
427	T	G	0	1	0	1	0	0
427	T	I	1	1	0	1	2	0
427	T	N	0	1	0	1	0	0
428	S	G	1	1	1	0	1	0
428	S	I	1	0	0	0	0	0
428	S	R	1	0	1	0	3	0
428	S	T	0	0	0	0	1	0
429	Q	H	2	0	1	0	1	0
429	Q	L	7	0	7	0	0	0
429	Q	P	1	0	1	0	0	0
430	L	P	38	67	22	45	10	9*
430	L	R	7	2	5	1	4	0
430	LSQFM	L	1	0	1	0	0	0
431	S	G	0	0	0	0	1	0
431	S	R	1	0	1	0	0	0
431	S	SR	1	0	1	0	1	0
431	SQ	S	0	0	0	0	1	0
431	SQF	S	0	0	0	0	1	0
431	SQFM	S	0	0	0	0	2	0
431	SQFMD	S	2	0	2	0	0	0
432	Q	E	1	0	1	0	0	0
432	Q	H	4	0	3	0	1	0
432	Q	K	12	0	9	0	4	0
432	Q	L	8	1	6	1	1	0
432	Q	P	12	1	11	0	5	0
433	F	FF	9	0	8	0	0	0
433	FMD	F	1	0	1	0	1	0
434	M	I	10	1	4	0	4	1
434	M	MV	0	0	0	0	1	0
434	M	V	1	0	0	0	0	0
434	MD	M	0	1	0	1	1	0
434	MDQNNP	M	1	0	1	0	0	0
435	D	A	3	2	1	0	1	1
435	D	E	2	0	1	0	0	0
435	D	F	21	2	13	1	5	0
435	D	G	50	6	33	3	5	0
435	D	H	1	0	1	0	2	0
435	D	L	2	0	0	0	0	0
435	D	V	418	20	335	10	79	0
435	D	Y	97	21	44	14	24	5*
435	DQ	D	1	0	1	0	0	0
436	Q	P	0	0	0	0	1	0
436	QN	Q	2	2	0	2	2	0
437	N	D	7	1	3	1	2	0
437	N	H	3	0	3	0	0	0
437	N	I	1	0	1	0	0	0
437	N	S	0	2	0	2	1	0
439	P	A	1	0	1	0	0	0
439	P	L	0	1	0	1	0	0
441	S	A	1	0	1	0	0	0
441	S	L	7	1	6	0	4	0
441	S	M	0	0	0	0	1	0
441	S	Q	2	0	1	0	0	0
441	S	V	1	0	0	0	0	0
441	S	W	1	0	0	0	0	0
442	G	E	1	0	1	0	0	0
444	T	S	0	1	0	0	0	0
444	T	TT	0	0	0	0	1	0
444	THK	T	0	0	0	0	1	0
445	H	C	15	1	6	0	5	0
445	H	D	184	6	86	1	35	0
445	H	F	1	0	1	0	0	0
445	H	G	5	1	3	1	0	0
445	H	L	54	10	21	4	12	0*
445	H	N	11	32	6	16	4	2*
445	H	P	2	0	2	0	1	0
445	H	Q	8	1	4	1	4	0
445	H	R	26	1	23	1	9	1
445	H	S	2	4	1	4	2	0
445	H	Y	122	3	104	2	74	1
446	K	E	1	1	1	0	0	0
446	K	Q	1	0	1	0	0	0
446	K	R	2	0	2	0	0	0
448	R	Q	5	0	3	0	0	0
449	L	M	7	0	7	0	0	0
450	S	A	1	0	1	0	0	0
450	S	F	35	3	31	2	6	0
450	S	G	2	0	0	0	0	0
450	S	L	2383	83	1877	42	668	2
450	S	M	2	0	2	0	0	0
450	S	Q	1	0	1	0	2	0
450	S	V	0	2	0	1	0	0
450	S	W	47	2	38	2	27	0
451	A	G	0	0	0	0	1	0
451	A	V	4	0	3	0	1	0
452	L	M	0	0	0	0	0	1
452	L	P	69	40	29	21	25	6*
452	L	Q	0	1	0	1	0	0
452	L	V	1	0	1	0	0	0
