# Supplementary material for: Minos: variant adjudication and joint genotyping of cohorts of bacterial genomes
Source: Genome Biol. 2022 Jul 5;23:147. doi: 10.1186/s13059-022-02714-x (PMC9254434; doi:10.1186/s13059-022-02714-x)
Supplement: Supplementary file 12 — Additional file 12 Supplementary Table S11. M. tuberculosis accessions. [file 13059_2022_2714_MOESM12_ESM.xlsx]

## Sheet: Sheet1
Name	Illumina sample	Illumina run	Pacbio sample	Pacbio run
N0004	SAMEA4791099	ERR2704675,ERR2704696,ERR2704697	SAMEA3358985	ERR964408,ERR964415
N0031	SAMEA4791100	ERR2704676	SAMEA3358983	ERR956960,ERR964406
N0052	SAMEA4791101	ERR2704677,ERR2704698,ERR2704699	SAMEA3358982	ERR956959,ERR964405
N0054	SAMEA4791102	ERR2704678	SAMEA3358987	ERR964410,ERR964417
N0072	SAMEA4791104	ERR2704680	SAMEA3358979	ERR956956,ERR964402
N0091	SAMEA4791105	ERR2704681	SAMEA3358993	ERR964422,ERR968288
N0136	SAMEA4791106	ERR2704682,ERR2704700	SAMEA3358989	ERR964412,ERR964419
N0145	SAMEA4791107	ERR2704683,ERR2704701,ERR2704702	SAMEA3358981	ERR956958,ERR964404
N0153	SAMEA5383013	ERR3183990	SAMEA3358980	ERR956957,ERR964403
N0155	SAMEA4791108	ERR2704684,ERR2704703	SAMEA3358984	ERR964407,ERR964414
N0157	SAMEA4791109	ERR2704685,ERR2704704	SAMEA3358978	ERR956955,ERR964401
N1176	SAMEA4791110	ERR2704686	SAMEA3443999	ERR1025289,ERR1036243
N1177	SAMEA5383014	ERR3183991	SAMEA3444000	ERR987691,ERR999930
N1202	SAMEA4791112	ERR2704688	SAMEA3358994	ERR968284,ERR968289
N1216	SAMEA4791113	ERR2704689,ERR2704705	SAMEA3358988	ERR964411,ERR964418
N1272	SAMEA4791115,SAMEA4791116	ERR2704691,ERR2704692,ERR2704707,ERR2704708	SAMEA3358992	ERR964421,ERR968287
N1283	SAMEA4791118	ERR2704694,ERR2704709	SAMEA3358990	ERR964413,ERR968285
