# Supplementary material for: Minos: variant adjudication and joint genotyping of cohorts of bacterial genomes
Source: Genome Biol. 2022 Jul 5;23:147. doi: 10.1186/s13059-022-02714-x (PMC9254434; doi:10.1186/s13059-022-02714-x)
Supplement: Supplementary file 13 — Additional file 13 Supplementary Table S12. K. pneumoniae accessions. [file 13059_2022_2714_MOESM13_ESM.xlsx]

## Sheet: Sheet1
Name	Illumina sample	Illumina run	Assembly
KSB1_9D	SAMN07211282	SRR5665580	GCF_002753165.1
INF157	SAMEA3357077	ERR1023800	GCF_002753075.1
INF158	SAMEA3357080	ERR1023801	GCF_002753055.1
INF274	SAMEA3357268	ERR1008735	GCF_002753605.1
INF278	SAMEA3357272	ERR1008737	GCF_002752975.1
INF042	SAMEA3357010	ERR1023775	GCF_002752995.1
INF059	SAMEA3357043	ERR1023792	GCF_002753355.1
KSB1_7J	SAMEA3357374	ERR1023671	GCF_002753375.1
INF322	SAMEA3357193	ERR1008775	GCF_002752815.1
INF249	SAMEA3357223	ERR1008714	GCF_002752775.1
KSB1_4E	SAMEA3357325	ERR1023628	GCF_002754835.1
KSB1_7E	SAMEA3357328	ERR1023631	GCF_002752905.1
KSB1_10J	SAMEA3357381	ERR1023674	GCF_002753035.1
KSB2_1B	SAMEA3357405	ERR1023685	GCF_002753015.1
INF163	SAMN07211279	SRR5665579	GCF_002753405.1
INF164	SAMN07211280	SRR5665578	GCF_002753555.1
KSB1_5D	SAMN06112197	SRR5082456	GCF_002741685.1
