# Supplementary material for: Minos: variant adjudication and joint genotyping of cohorts of bacterial genomes
Source: Genome Biol. 2022 Jul 5;23:147. doi: 10.1186/s13059-022-02714-x (PMC9254434; doi:10.1186/s13059-022-02714-x)
Supplement: Supplementary file 14 — Additional file 14 Supplementary Table S13. S. aureus accessions. [file 13059_2022_2714_MOESM14_ESM.xlsx]

## Sheet: Sheet1
Name	Illumina sample	Illumina run
C00001076	SAMEA2335070	ERR410035
C00001108	SAMEA2335102	ERR410067
C00001130	SAMEA2335124	ERR410089
C00001155	SAMEA2335149	ERR410114
C00001205	SAMEA2340393	ERR418876
C00001284	SAMEA2335171	ERR410136
C00012767	SAMEA2340499	ERR418982
C00012779	SAMEA2340511	ERR418994
C00012783	SAMEA2340515	ERR418998
C00012789	SAMEA2340521	ERR419004
C00012812	SAMEA2340544	ERR419027
C00013168	SAMEA2340580	ERR419063
C00013231	SAMEA2340643	ERR419126
C00013240	SAMEA2340651	ERR419134
C00013352	SAMEA2340702	ERR419185
C00013361	SAMEA2340711	ERR419194
C00013369	SAMEA2340719	ERR419202
C00013375	SAMEA2340725	ERR419208
C00013377	SAMEA2340727	ERR419210
C00013388	SAMEA2340738	ERR419221
C00013390	SAMEA2340740	ERR419223
C00013391	SAMEA2340741	ERR419224
C00013399	SAMEA2340749	ERR419232
C00013402	SAMEA2340752	ERR419235
C00013405	SAMEA2340755	ERR419238
C00013406	SAMEA2340756	ERR419239
C00013407	SAMEA2340757	ERR419240
C00001125	SAMEA2335119	ERR410084
